# Supplementary material for: trans-Diaqua­bis(6-methoxycarbonyl­pyridazine-3-carboxyl­ato-κ2 N,O)zinc(II) dihydrate
Source: Acta Crystallogr Sect E Struct Rep Online. 2009 May 14;65(Pt 6):m640. doi: 10.1107/S1600536809017115 (PMC2969658; doi:10.1107/S1600536809017115)
Supplement: Supplementary file 2 [file e-65-0m640-Isup2.hkl]

# 
# h,k,l, Fc-squared, Fo-squared, sigma(Fo-squared) and status flag 
# 
data_I
_shelx_title ' Zimzyd1s1 in P-1' 
_shelx_refln_list_code          4 
_shelx_F_calc_maximum      152.48 
_exptl_crystal_F_000       256.00 
_reflns_d_resolution_high  0.7093 
 
loop_ 
 _symmetry_equiv_pos_as_xyz 
 'x, y, z' 
 '-x, -y, -z' 
 
_cell_length_a     6.3678 
_cell_length_b     8.3178 
_cell_length_c     9.7717 
_cell_angle_alpha 102.993 
_cell_angle_beta  108.899 
_cell_angle_gamma  94.974 
 
_shelx_F_squared_multiplier     1.000 
 
loop_ 
 _refln_index_h 
 _refln_index_k 
 _refln_index_l 
 _refln_F_squared_calc 
 _refln_F_squared_meas 
 _refln_F_squared_sigma 
 _refln_observed_status 
   1   0   0      106.78       99.82      2.02 o 
   2   0   0      267.58      281.52      3.81 o 
   3   0   0      649.33      687.32      6.95 o 
   4   0   0      590.74      594.90      7.63 o 
   5   0   0      560.82      560.80      8.52 o 
   6   0   0      194.29      191.57      6.51 o 
   7   0   0       10.15        7.63      4.49 o 
   8   0   0       80.14       79.18      2.92 o 
  -8   1   0        2.37        2.92      4.71 o 
  -7   1   0       59.24       60.79      2.24 o 
  -6   1   0      231.36      216.47      6.51 o 
  -5   1   0      652.34      604.77      8.75 o 
  -4   1   0      116.84      100.27      3.59 o 
  -3   1   0      910.19      715.80      6.51 o 
  -2   1   0      739.36      642.45      4.71 o 
  -1   1   0      510.84      477.80      3.14 o 
   0   1   0       97.50       98.05      1.57 o 
   1   1   0     1112.37     1219.85      5.16 o 
   2   1   0       47.78       45.54      1.79 o 
   3   1   0      827.74      904.01      7.18 o 
   4   1   0      319.88      316.96      5.38 o 
   5   1   0        4.47        4.49      2.92 o 
   6   1   0       54.89       60.34      2.24 o 
   7   1   0      111.83      125.39      5.16 o 
   8   1   0        1.81        0.90      1.35 o 
  -8   2   0       22.25       22.88      1.57 o 
  -7   2   0       49.71       45.09      1.79 o 
  -6   2   0       24.25       27.37      1.12 o 
  -5   2   0      272.21      230.82      5.61 o 
  -4   2   0       22.38       24.00      1.12 o 
  -3   2   0     2740.74     2777.53     12.11 o 
  -2   2   0     1031.69      990.82      6.06 o 
  -1   2   0     1441.64     1400.20      6.06 o 
   0   2   0      428.27      447.42      2.38 o 
   1   2   0     2905.90     3591.58     30.06 o 
   2   2   0      923.13     1183.96      7.18 o 
   3   2   0      234.59      240.02      4.26 o 
   4   2   0       24.30       24.45      1.12 o 
   5   2   0      131.79      139.98      4.71 o 
   6   2   0       30.27       29.61      1.12 o 
   7   2   0      235.75      180.80      6.95 o 
  -8   3   0       53.24       57.20      2.02 o 
  -7   3   0       12.00       13.01      1.12 o 
  -6   3   0       25.85       26.02      1.35 o 
  -5   3   0       72.57       63.93      2.47 o 
  -4   3   0      278.12      273.67      4.94 o 
  -3   3   0       26.00       27.82      1.35 o 
  -2   3   0     1199.41     1197.42      7.40 o 
  -1   3   0     1954.95     1795.68      8.08 o 
   0   3   0      110.48      101.41      1.66 o 
   1   3   0      758.51      781.31      5.83 o 
   2   3   0     1574.43     1729.73      9.87 o 
   3   3   0       58.14       62.81      2.47 o 
   4   3   0      244.51      261.78      5.38 o 
   5   3   0      267.61      245.41      6.06 o 
   6   3   0       34.99       35.44      1.57 o 
   7   3   0       48.77       45.09      1.79 o 
  -8   4   0       29.54       23.33      1.57 o 
  -7   4   0        0.80        6.28      3.59 o 
  -6   4   0      229.14      223.20      6.06 o 
  -5   4   0      163.01      144.46      4.71 o 
  -4   4   0      377.56      374.84      6.06 o 
  -3   4   0      274.95      291.84      4.94 o 
  -2   4   0     1869.30     1803.98     10.09 o 
  -1   4   0      410.62      360.48      4.49 o 
   0   4   0     1807.95     2049.07      7.29 o 
   1   4   0       68.01       65.50      2.47 o 
   2   4   0      513.03      566.18      6.51 o 
   3   4   0       76.68       64.38      3.14 o 
   4   4   0       62.30       72.01      2.92 o 
   5   4   0        0.86        4.04      2.92 o 
   6   4   0      109.97       96.01      4.49 o 
   7   4   0       14.71       15.25      1.35 o 
  -8   5   0        1.34        3.36      4.26 o 
  -7   5   0       22.30       20.19      1.35 o 
  -6   5   0      183.51      183.49      6.06 o 
  -5   5   0      149.14      140.87      4.94 o 
  -4   5   0      317.15      328.40      5.83 o 
  -3   5   0     1181.13     1166.91      9.65 o 
  -2   5   0     1025.52      976.91      8.30 o 
  -1   5   0      132.71      110.59      3.14 o 
   0   5   0       82.77       84.19      2.47 o 
   1   5   0      189.59      207.27      4.26 o 
   2   5   0      146.67      159.49      4.04 o 
   3   5   0        1.42       -0.45      2.47 o 
   4   5   0      135.96      127.19      4.71 o 
   5   5   0      131.64      166.22      5.61 o 
   6   5   0       50.53       52.27      1.79 o 
  -7   6   0       98.94       89.95      5.38 o 
  -6   6   0       15.96       27.14      1.12 o 
  -5   6   0      342.33      327.28      7.18 o 
  -4   6   0        1.20        4.71      2.69 o 
  -3   6   0      628.30      810.02      8.75 o 
  -2   6   0       33.93       31.63      1.12 o 
  -1   6   0      165.52      178.11      4.26 o 
   0   6   0      113.25      116.01      2.61 o 
   1   6   0      689.70      703.47      8.08 o 
   2   6   0      323.83      353.75      6.28 o 
   3   6   0      188.92      177.44      5.38 o 
   4   6   0      120.53      130.33      4.94 o 
   5   6   0       53.55       53.16      2.24 o 
   6   6   0        5.87        5.83      4.26 o 
  -7   7   0        0.93       -4.26      4.49 o 
  -6   7   0      140.34      153.21      6.06 o 
  -5   7   0      160.53      166.00      5.83 o 
  -4   7   0      162.56      159.27      5.16 o 
  -3   7   0       40.25       39.03      1.57 o 
  -2   7   0      503.30      488.34      7.40 o 
  -1   7   0       70.29       77.84      3.36 o 
   0   7   0       10.62       14.13      0.54 o 
   1   7   0      202.00      195.83      5.16 o 
   2   7   0      399.39      434.51      7.40 o 
   3   7   0       32.78       33.42      1.35 o 
   4   7   0      136.50      138.18      5.38 o 
   5   7   0       86.39      104.76      3.59 o 
  -7   8   0       19.62       20.19      1.57 o 
  -6   8   0       21.54       18.39      1.35 o 
  -5   8   0       53.25       50.70      2.02 o 
  -4   8   0      242.41      229.48      6.73 o 
  -3   8   0       46.61       48.45      2.02 o 
  -2   8   0      362.15      357.34      7.18 o 
  -1   8   0       45.91       44.42      1.79 o 
   0   8   0      173.27      166.01      6.28 o 
   1   8   0       56.15       55.86      2.24 o 
   2   8   0      121.07      123.60      4.94 o 
   3   8   0        5.22        4.71      3.36 o 
   4   8   0      157.87      163.98      6.51 o 
   0   9   0        2.55        0.22      0.90 o 
   1   9   0        1.11        3.14      3.14 o 
   2   9   0       45.59       47.78      2.24 o 
   3   9   0       32.84       30.96      1.57 o 
   0  10   0       21.46       22.88      1.12 o 
   1  10   0       42.24       44.42      1.57 o 
   2  10   0       84.36       89.73      3.59 o 
   0  11   0        0.67        1.57      4.26 o 
  -1 -11   1        9.29        8.08      4.49 o 
   0 -11   1       25.84       19.74      1.35 o 
  -3 -10   1       61.08       61.91      2.69 o 
  -2 -10   1       30.18       26.69      1.35 o 
  -1 -10   1       31.62       32.97      1.35 o 
   0 -10   1       56.92       64.16      2.69 o 
  -4  -9   1        7.55        7.63      1.12 o 
  -3  -9   1       43.50       42.85      1.79 o 
  -2  -9   1       35.12       35.67      1.35 o 
  -1  -9   1      190.83      192.91      6.28 o 
   0  -9   1       82.35       79.41      3.36 o 
  -5  -8   1      236.26      242.27      8.08 o 
  -4  -8   1       25.52       25.35      1.12 o 
  -3  -8   1       54.86       51.14      2.47 o 
  -2  -8   1      135.79      141.77      5.38 o 
  -1  -8   1      133.06      132.12      4.71 o 
   0  -8   1        4.46        4.39      1.04 o 
   1  -8   1      175.36      179.46      5.16 o 
   2  -8   1       70.63       71.33      3.14 o 
   3  -8   1      347.95      358.91      7.40 o 
   4  -8   1       75.81       76.04      3.14 o 
   5  -8   1       50.80       65.73      2.69 o 
   6  -8   1       44.41       46.21      2.47 o 
  -6  -7   1       45.85       43.74      2.02 o 
  -5  -7   1        9.42        8.30      1.12 o 
  -4  -7   1      260.99      255.28      6.95 o 
  -3  -7   1      140.65      139.75      5.38 o 
  -2  -7   1      923.88      906.70     10.54 o 
  -1  -7   1       48.24       55.41      2.02 o 
   0  -7   1      121.56      116.91      5.05 o 
   1  -7   1       28.80       30.28      1.12 o 
   2  -7   1      182.20      185.74      4.94 o 
   3  -7   1      264.70      254.60      6.06 o 
   4  -7   1      239.41      235.76      6.28 o 
   5  -7   1      174.31      184.39      6.06 o 
   6  -7   1       72.44       77.84      3.59 o 
   7  -7   1       16.52       17.95      1.35 o 
  -6  -6   1       47.02       46.43      2.24 o 
  -5  -6   1      157.04      163.08      6.06 o 
  -4  -6   1       57.19       56.30      2.24 o 
  -3  -6   1        9.06        8.08      0.90 o 
  -2  -6   1       43.65       43.52      2.02 o 
  -1  -6   1       37.14       40.15      1.79 o 
   0  -6   1       92.96       95.22      2.38 o 
   1  -6   1      248.56      253.71      4.94 o 
   2  -6   1      359.01      400.19      6.06 o 
   3  -6   1      228.99      243.61      5.38 o 
   4  -6   1      401.41      392.78      7.18 o 
   5  -6   1       90.59       97.13      3.36 o 
   6  -6   1       50.06       56.98      2.47 o 
   7  -6   1       74.95       83.90      3.36 o 
  -7  -5   1       43.85       48.68      1.79 o 
  -6  -5   1       41.93       40.83      1.79 o 
  -5  -5   1      180.69      192.24      6.06 o 
  -4  -5   1       42.98       42.40      2.24 o 
  -3  -5   1      715.25      735.99      8.52 o 
  -2  -5   1       51.14       50.25      2.02 o 
  -1  -5   1      708.18      716.25      7.18 o 
   0  -5   1      360.86      458.69     15.37 o 
   1  -5   1      558.96      558.56      6.06 o 
   2  -5   1      371.63      398.62      5.61 o 
   3  -5   1      506.64      475.56      6.51 o 
   4  -5   1       36.23       34.55      1.35 o 
   5  -5   1     1249.25     1149.19     11.89 o 
   6  -5   1       60.29       61.24      2.69 o 
   7  -5   1       29.42       25.57      1.35 o 
  -7  -4   1       20.44       19.96      1.35 o 
  -6  -4   1       28.14       28.94      1.12 o 
  -5  -4   1       80.69       89.73      3.59 o 
  -4  -4   1      272.27      284.66      5.83 o 
  -3  -4   1       54.06       58.10      2.47 o 
  -2  -4   1      480.87      496.64      5.83 o 
  -1  -4   1      335.37      368.56      4.71 o 
   0  -4   1     1011.10     1094.74      7.85 o 
   1  -4   1      783.76      778.39      6.28 o 
   2  -4   1      787.99      799.70      6.95 o 
   3  -4   1      387.46      382.69      5.61 o 
   4  -4   1      352.93      350.16      6.06 o 
   5  -4   1       68.32       69.76      2.92 o 
   6  -4   1       91.28       93.09      3.59 o 
   7  -4   1        7.05        6.28      4.04 o 
   8  -4   1       10.85        5.61      4.49 o 
  -7  -3   1      153.06      155.23      6.28 o 
  -6  -3   1      116.11      103.19      4.71 o 
  -5  -3   1      139.28      153.21      4.71 o 
  -4  -3   1     1072.40     1148.74     10.09 o 
  -3  -3   1       48.42       43.52      1.79 o 
  -2  -3   1        3.10        0.67      1.79 o 
  -1  -3   1      643.84      679.91      5.38 o 
   0  -3   1      722.26      748.81     13.91 o 
   1  -3   1      736.96      854.88      5.83 o 
   2  -3   1     1108.97     1093.56      7.40 o 
   3  -3   1      383.54      327.06      4.94 o 
   4  -3   1      150.18      135.26      4.04 o 
   5  -3   1      124.87      125.39      4.71 o 
   6  -3   1      236.89      211.31      6.28 o 
   7  -3   1       34.78       34.99      1.79 o 
   8  -3   1       72.39       76.04      3.36 o 
  -8  -2   1       56.96       54.73      2.47 o 
  -7  -2   1      149.05      143.79      5.38 o 
  -6  -2   1       49.64       55.63      2.02 o 
  -5  -2   1      238.77      251.24      5.83 o 
  -4  -2   1      390.44      416.79      6.06 o 
  -3  -2   1      126.44      177.89      3.81 o 
  -2  -2   1        1.88        2.02      1.57 o 
  -1  -2   1      775.86      871.26      4.94 o 
   0  -2   1      330.03      305.18     13.01 o 
   1  -2   1       95.31      100.50      2.02 o 
   2  -2   1     3004.39     3263.40     33.20 o 
   3  -2   1     1610.84     1562.16      9.65 o 
   4  -2   1      251.39      242.71      4.94 o 
   5  -2   1       43.84       42.62      1.57 o 
   6  -2   1      186.79      160.39      5.61 o 
   7  -2   1       34.23       36.12      1.57 o 
   8  -2   1        1.25       -2.69      4.94 o 
  -8  -1   1        0.50        0.67      4.49 o 
  -7  -1   1      183.48      198.52      6.73 o 
  -6  -1   1       50.52       53.61      2.02 o 
  -5  -1   1       14.85       15.03      0.90 o 
  -4  -1   1      120.12      134.37      3.59 o 
  -3  -1   1     1835.13     2017.08     10.09 o 
  -2  -1   1      547.94      663.76      4.71 o 
  -1  -1   1      902.98     1025.59      4.49 o 
   0  -1   1     1387.53     1720.35     48.90 o 
   1  -1   1      604.16      602.52      3.81 o 
   2  -1   1      512.74      420.60      4.26 o 
   3  -1   1     2230.70     1835.61     10.77 o 
   4  -1   1      204.25      181.47      4.71 o 
   5  -1   1      886.35      816.97     10.32 o 
   6  -1   1      144.42      136.39      5.61 o 
   7  -1   1       14.41       13.68      1.35 o 
   8  -1   1       14.75       19.07      1.57 o 
  -8   0   1       72.34       70.66      3.14 o 
  -7   0   1       55.09       53.61      2.92 o 
  -6   0   1      149.46      168.02      6.06 o 
  -5   0   1      332.65      348.37      6.73 o 
  -4   0   1      108.59      124.95      3.81 o 
  -3   0   1       37.53       30.96      1.35 o 
  -2   0   1      762.11      853.98      5.38 o 
  -1   0   1     3576.97     4292.13     23.10 o 
   0   0   1     2776.50     2248.70     74.36 o 
   1   0   1     3285.86     2865.01     25.35 o 
   2   0   1      987.92      996.88      6.95 o 
   3   0   1      893.64      915.22      8.30 o 
   4   0   1       18.24       19.74      0.90 o 
   5   0   1       12.67       10.77      0.90 o 
   6   0   1       17.59       15.48      1.12 o 
   7   0   1       48.71       54.29      2.24 o 
   8   0   1        3.69        0.45      4.94 o 
  -8   1   1       22.88       20.86      1.57 o 
  -7   1   1       17.15       15.48      1.35 o 
  -6   1   1      692.60      607.01     10.09 o 
  -5   1   1       35.00       33.20      1.12 o 
  -4   1   1       83.70       96.68      3.14 o 
  -3   1   1      535.52      477.13      5.16 o 
  -2   1   1     2122.61     1860.06      7.63 o 
  -1   1   1     1141.46     1063.27      4.71 o 
   0   1   1     1424.29     1682.43     11.18 o 
   1   1   1      511.05      534.78      4.04 o 
   2   1   1     2111.89     2244.54      9.87 o 
   3   1   1      160.54      135.49      3.59 o 
   4   1   1      332.06      323.24      5.83 o 
   5   1   1       74.30       74.92      3.14 o 
   6   1   1      187.97      175.19      6.06 o 
   7   1   1       10.65       10.54      1.35 o 
  -8   2   1       85.78       82.77      2.92 o 
  -7   2   1      216.26      178.11      6.28 o 
  -6   2   1        1.98       -0.45      3.14 o 
  -5   2   1      213.43      190.00      4.71 o 
  -4   2   1      100.05       95.56      3.14 o 
  -3   2   1       93.85       80.76      2.69 o 
  -2   2   1       43.69       35.89      1.35 o 
  -1   2   1      952.77      949.10      5.38 o 
   0   2   1      175.22      206.38      1.90 o 
   1   2   1     2170.52     2372.40      9.20 o 
   2   2   1       94.20       89.05      2.92 o 
   3   2   1      197.76      186.41      4.04 o 
   4   2   1      310.26      343.21      6.06 o 
   5   2   1      126.45      120.01      4.71 o 
   6   2   1       22.43       23.33      1.12 o 
   7   2   1      169.78      175.19      6.95 o 
  -8   3   1        9.58        7.85      1.35 o 
  -7   3   1       26.26       25.35      1.12 o 
  -6   3   1       39.39       44.42      2.02 o 
  -5   3   1       13.72        8.30      0.90 o 
  -4   3   1       81.49       69.09      2.69 o 
  -3   3   1      819.42      738.01      6.73 o 
  -2   3   1      121.04       85.47      2.69 o 
  -1   3   1     1644.61     1657.27      8.30 o 
   0   3   1     4722.51     5699.74     30.93 o 
   1   3   1      836.72      947.53      6.95 o 
   2   3   1      221.75      250.79      4.26 o 
   3   3   1      753.67      792.30      8.08 o 
   4   3   1      110.25      127.64      4.26 o 
   5   3   1        6.88        8.30      0.90 o 
   6   3   1       21.43       19.52      1.12 o 
   7   3   1       34.59       35.89      1.35 o 
  -8   4   1       10.58        9.87      1.35 o 
  -7   4   1      110.52      106.33      4.26 o 
  -6   4   1      288.40      263.13      6.28 o 
  -5   4   1       54.80       49.13      2.24 o 
  -4   4   1      270.10      275.24      5.16 o 
  -3   4   1      487.09      409.83      5.61 o 
  -2   4   1      329.46      318.09      4.71 o 
  -1   4   1      489.15      538.37      5.61 o 
   0   4   1      896.77      904.00     13.91 o 
   1   4   1      606.24      665.78      6.51 o 
   2   4   1      356.93      353.53      5.38 o 
   3   4   1      243.45      248.10      5.16 o 
   4   4   1       69.59       87.26      3.59 o 
   5   4   1        3.62        1.79      3.14 o 
   6   4   1       17.39       17.27      1.12 o 
   7   4   1       18.65       18.39      1.35 o 
  -8   5   1        3.55        6.73      4.26 o 
  -7   5   1        8.05        7.85      1.12 o 
  -6   5   1      117.27      144.46      5.38 o 
  -5   5   1       70.33       89.95      2.92 o 
  -4   5   1      112.49       97.80      3.81 o 
  -3   5   1     2339.60     2220.09     13.23 o 
  -2   5   1      599.16      613.29      6.73 o 
  -1   5   1       30.69       27.59      0.90 o 
   0   5   1     1070.60     1132.25      6.34 o 
   1   5   1      196.37      210.19      4.49 o 
   2   5   1      213.24      213.33      4.94 o 
   3   5   1       76.08       88.61      3.14 o 
   4   5   1      103.66      102.07      4.04 o 
   5   5   1       14.94       13.46      1.12 o 
   6   5   1       37.24       35.22      1.35 o 
  -8   6   1      134.17      147.60      6.06 o 
  -7   6   1        5.38        7.18      4.04 o 
  -6   6   1       61.40       63.93      2.69 o 
  -5   6   1      185.61      171.60      5.61 o 
  -4   6   1        1.26        3.36      2.92 o 
  -3   6   1       45.30       43.74      1.57 o 
  -2   6   1      571.26      598.71      7.40 o 
  -1   6   1      272.97      268.29      5.16 o 
   0   6   1      186.00      170.24      3.09 o 
   1   6   1      304.19      307.99      5.83 o 
   2   6   1      405.94      425.98      7.18 o 
   3   6   1       44.66       46.66      2.02 o 
   4   6   1       86.32       79.41      3.36 o 
   5   6   1        1.45       -0.67      3.59 o 
  -7   7   1        0.75       -2.24      4.49 o 
  -6   7   1       54.39       56.98      2.47 o 
  -5   7   1      280.98      275.91      7.18 o 
  -4   7   1       74.21       83.22      4.04 o 
  -3   7   1      350.53      345.23      6.73 o 
  -2   7   1      762.74      761.79      9.20 o 
  -1   7   1       60.46       65.28      2.92 o 
   0   7   1        2.81        2.47      0.65 o 
   1   7   1      388.77      420.37      7.40 o 
   2   7   1       66.79       65.95      2.92 o 
   3   7   1       10.24       11.22      0.90 o 
   4   7   1       73.78       77.84      2.92 o 
   5   7   1      114.25      110.81      4.71 o 
  -7   8   1       17.41       15.25      1.57 o 
  -6   8   1        2.66        2.47      4.26 o 
  -5   8   1       68.99       76.04      3.14 o 
  -4   8   1      270.63      280.18      6.95 o 
  -3   8   1       42.09       48.45      2.02 o 
  -2   8   1      306.23      288.03      6.51 o 
  -1   8   1      520.17      497.77      8.30 o 
   0   8   1       74.28       72.27      2.22 o 
   1   8   1       78.67       79.41      3.36 o 
   2   8   1      140.41      137.73      5.61 o 
   3   8   1        0.74        3.81      3.36 o 
   4   8   1        8.95        8.75      1.35 o 
   0   9   1       10.54       11.66      1.12 o 
   1   9   1       16.81       15.93      1.12 o 
   2   9   1        1.72       -1.12      3.59 o 
   3   9   1       16.15       17.50      1.35 o 
   0  10   1       36.59       36.12      1.35 o 
   1  10   1       53.94       58.10      2.47 o 
   2  10   1       58.75       62.36      2.92 o 
  -1 -11   2       43.34       43.52      1.79 o 
   0 -11   2       51.24       49.35      2.24 o 
  -3 -10   2        7.02       -1.35      4.26 o 
  -2 -10   2       25.50       23.78      1.35 o 
  -1 -10   2       14.23       13.91      1.12 o 
   0 -10   2       61.75       64.83      2.69 o 
  -4  -9   2        0.73        0.90      1.12 o 
  -3  -9   2      150.06      153.21      6.06 o 
  -2  -9   2       86.49       91.07      3.81 o 
   0  -9   2      411.54      395.70      7.85 o 
  -5  -8   2       52.78       54.29      2.47 o 
  -4  -8   2       24.08       22.88      1.12 o 
  -3  -8   2      119.90      124.05      5.38 o 
  -2  -8   2      379.61      399.29      7.85 o 
  -1  -8   2       12.33       13.46      0.90 o 
   0  -8   2       34.86       36.81      1.02 o 
   1  -8   2      425.90      448.86      7.63 o 
   2  -8   2      133.74      134.14      4.94 o 
   3  -8   2       18.26       18.84      0.90 o 
   4  -8   2      210.72      204.58      6.28 o 
   5  -8   2       63.54       67.52      2.92 o 
   6  -8   2        3.62        3.14      4.49 o 
  -6  -7   2        0.46       -3.59      4.04 o 
  -5  -7   2       74.89       71.11      2.69 o 
  -4  -7   2       83.14       86.14      3.36 o 
  -3  -7   2      310.81      320.33      6.95 o 
  -2  -7   2      244.73      240.25      5.83 o 
  -1  -7   2      187.14      184.84      4.94 o 
   0  -7   2      148.88      145.70      4.04 o 
   1  -7   2      219.60      226.79      5.16 o 
   2  -7   2      115.05      121.36      4.49 o 
   3  -7   2        7.72        8.30      0.90 o 
   4  -7   2      139.05      133.69      5.16 o 
   5  -7   2       72.27       74.70      3.36 o 
   6  -7   2       23.34       23.78      1.35 o 
   7  -7   2      202.09      229.70      8.30 o 
  -6  -6   2       19.25       17.95      1.12 o 
  -5  -6   2      118.00      124.72      4.71 o 
  -4  -6   2      145.80      155.00      5.16 o 
  -3  -6   2       48.53       48.68      2.02 o 
  -2  -6   2      191.82      195.61      4.71 o 
  -1  -6   2      600.29      617.10      7.40 o 
   0  -6   2        1.37        1.91      0.67 o 
   1  -6   2      129.35      144.01      3.81 o 
   2  -6   2     1492.59     1518.87     11.44 o 
   3  -6   2       77.26       69.99      2.92 o 
   4  -6   2       85.50       80.76      3.81 o 
   5  -6   2      194.01      200.54      6.06 o 
   6  -6   2       40.22       44.42      2.02 o 
   7  -6   2       11.12        8.75      1.35 o 
  -7  -5   2        9.79        7.85      1.35 o 
  -6  -5   2       11.10        6.51      3.59 o 
  -5  -5   2       95.39      105.43      3.81 o 
  -4  -5   2      258.28      281.07      5.83 o 
  -3  -5   2      363.68      370.13      6.28 o 
  -2  -5   2      394.16      419.70      5.83 o 
  -1  -5   2      391.44      363.17      5.16 o 
   0  -5   2      150.82      159.76      5.05 o 
   1  -5   2       55.90       54.73      2.02 o 
   2  -5   2      208.83      196.06      4.26 o 
   3  -5   2      261.62      275.46      5.38 o 
   4  -5   2      119.14      114.63      4.26 o 
   5  -5   2      399.07      395.03      7.63 o 
   6  -5   2      202.87      195.83      6.28 o 
   7  -5   2       29.71       32.75      1.35 o 
  -7  -4   2       15.98       15.48      1.12 o 
  -6  -4   2       43.08       43.07      1.79 o 
  -5  -4   2      207.47      213.55      5.83 o 
  -4  -4   2      579.37      615.53      7.85 o 
  -3  -4   2      321.47      358.24      5.61 o 
  -2  -4   2      472.76      512.12      5.83 o 
  -1  -4   2     1665.34     1731.30      9.65 o 
   0  -4   2      356.89      354.33     12.00 o 
   1  -4   2        7.51        7.18      0.45 o 
   2  -4   2      452.58      444.38      5.38 o 
   3  -4   2      113.72       98.03      3.59 o 
   4  -4   2       10.88       17.95      0.90 o 
   5  -4   2      141.84      149.62      4.94 o 
   6  -4   2       62.60       72.90      2.69 o 
   7  -4   2       19.87       19.29      1.35 o 
  -8  -3   2      121.79      136.16      5.16 o 
  -7  -3   2       34.99       46.66      1.79 o 
  -6  -3   2      171.72      168.46      5.61 o 
  -5  -3   2      357.28      365.42      6.73 o 
  -4  -3   2      164.16      167.34      4.26 o 
  -3  -3   2       34.98       33.65      1.57 o 
  -2  -3   2      801.41      793.64      6.51 o 
  -1  -3   2       23.06       33.20      1.35 o 
   0  -3   2       87.19      102.21      6.84 o 
   1  -3   2       56.74       67.07      2.24 o 
   2  -3   2      142.75      147.38      3.36 o 
   3  -3   2      263.37      262.01      4.71 o 
   4  -3   2      531.36      458.28      6.95 o 
   5  -3   2       41.24       36.79      1.79 o 
   6  -3   2      251.96      225.89      6.73 o 
   7  -3   2      105.26      104.76      4.71 o 
  -8  -2   2        2.79        5.16      1.35 o 
  -7  -2   2      187.70      195.16      6.51 o 
  -6  -2   2      127.56      135.94      4.94 o 
  -5  -2   2      405.47      427.33      6.73 o 
  -4  -2   2      199.14      205.25      4.26 o 
  -3  -2   2      954.84     1063.95      7.85 o 
  -2  -2   2       23.53       18.62      0.67 o 
  -1  -2   2       59.74       64.16      1.79 o 
   0  -2   2     2203.05     2719.04    157.02 o 
   1  -2   2     1664.86     1655.25      7.40 o 
   2  -2   2      937.32      960.76      6.95 o 
   3  -2   2      299.91      332.22      5.16 o 
   4  -2   2      237.51      208.17      4.94 o 
   5  -2   2     1218.03     1033.22     11.66 o 
   6  -2   2       26.78       24.23      1.12 o 
   7  -2   2       18.61       20.64      1.35 o 
  -8  -1   2       70.92       71.33      3.36 o 
  -7  -1   2       49.91       58.32      2.47 o 
  -6  -1   2        1.27        2.02      3.14 o 
  -5  -1   2       24.91       26.25      1.12 o 
  -4  -1   2      663.63      727.69      7.18 o 
  -3  -1   2      101.14      105.88      2.92 o 
  -2  -1   2      733.23      827.96      5.38 o 
  -1  -1   2     1263.85     1506.98      5.83 o 
   0  -1   2     3058.74     3644.38     68.42 o 
   1  -1   2      883.86      855.11      5.38 o 
   2  -1   2      461.06      403.78      4.94 o 
   3  -1   2      378.47      374.84      5.83 o 
   4  -1   2      634.46      616.65      8.30 o 
   5  -1   2      173.82      174.30      5.38 o 
   6  -1   2       60.51       59.44      2.02 o 
   7  -1   2       55.89       55.41      2.24 o 
  -8   0   2       30.04       32.53      1.57 o 
  -7   0   2      198.91      201.89      6.95 o 
  -6   0   2      759.70      772.56     10.32 o 
  -5   0   2      222.91      227.01      5.38 o 
  -4   0   2     1212.09     1331.11      9.87 o 
  -3   0   2       25.65       20.64      0.90 o 
  -2   0   2       29.95       34.55      1.57 o 
  -1   0   2      401.56      408.49      3.36 o 
   0   0   2      561.38      503.05      3.03 o 
   1   0   2      347.86      364.74      4.04 o 
   2   0   2     3696.84     3453.40     14.13 o 
   3   0   2      695.43      667.35      7.40 o 
   4   0   2        3.01        5.61      0.90 o 
   5   0   2       95.78       98.70      3.81 o 
   6   0   2      209.93      193.59      6.51 o 
   7   0   2        7.93        7.85      1.35 o 
  -8   1   2       56.04       52.04      2.24 o 
  -7   1   2      204.19      180.13      6.95 o 
  -6   1   2       32.54       34.10      1.57 o 
  -5   1   2      149.95      126.07      4.49 o 
  -4   1   2      712.84      497.54      6.28 o 
  -3   1   2     1089.00     1043.98      7.18 o 
  -2   1   2       86.18       82.77      2.24 o 
  -1   1   2      391.80      369.90      3.36 o 
   0   1   2     1116.34     1118.12     10.99 o 
   1   1   2      115.13      103.41      2.47 o 
   2   1   2       12.41       19.96      0.67 o 
   3   1   2     1015.86     1022.00      8.97 o 
   4   1   2      301.01      270.08      6.06 o 
   5   1   2       47.49       54.06      2.02 o 
   6   1   2      133.92      127.19      5.16 o 
   7   1   2       54.72       50.70      2.24 o 
  -8   2   2       55.05       45.54      2.02 o 
  -7   2   2      187.89      144.69      5.83 o 
  -6   2   2      100.60       91.30      3.59 o 
  -5   2   2       46.23       50.70      1.79 o 
  -4   2   2       57.43       36.12      1.57 o 
  -3   2   2      255.17      218.04      3.81 o 
  -2   2   2      976.77     1031.65      6.51 o 
  -1   2   2      624.00      616.21      4.94 o 
   0   2   2     1411.47     1467.44     20.30 o 
   1   2   2      214.18      193.14      3.36 o 
   2   2   2      433.89      466.81      5.61 o 
   3   2   2     1900.21     1958.98     12.56 o 
   4   2   2      171.98      157.70      4.71 o 
   5   2   2      106.26       88.61      3.81 o 
   6   2   2      125.53      127.86      4.94 o 
   7   2   2       45.36       44.64      2.24 o 
  -8   3   2       16.72       17.50      1.35 o 
  -7   3   2       78.24       72.68      2.69 o 
  -6   3   2       50.47       49.57      2.02 o 
  -5   3   2      131.01      134.14      4.49 o 
  -4   3   2       99.97       92.20      3.36 o 
  -3   3   2      238.38      221.63      4.04 o 
  -2   3   2      775.87      727.47      6.28 o 
  -1   3   2     1230.77     1248.34      7.63 o 
   0   3   2      981.69     1044.19     14.81 o 
   1   3   2     1166.92     1239.14      8.52 o 
   2   3   2      313.78      379.55      5.38 o 
   3   3   2      318.04      356.44      6.06 o 
   4   3   2       91.33      102.51      4.04 o 
   5   3   2        7.93        1.79      3.59 o 
   6   3   2       10.18        9.65      1.12 o 
   7   3   2       59.66       70.44      2.92 o 
  -8   4   2       21.84       19.29      1.35 o 
  -7   4   2       40.06       36.12      1.57 o 
  -6   4   2      805.44      718.05      9.87 o 
  -5   4   2        2.06        4.49      2.69 o 
  -4   4   2      202.63      189.55      4.71 o 
  -3   4   2      280.83      292.51      4.94 o 
  -2   4   2      690.20      632.13      6.51 o 
  -1   4   2      155.95      226.11      4.04 o 
   0   4   2     1413.02     1446.17     17.27 o 
   1   4   2      265.29      299.02      4.94 o 
   2   4   2     1079.52     1144.48      9.87 o 
   3   4   2       44.18       47.56      2.02 o 
   4   4   2      177.56      176.76      5.38 o 
   5   4   2       24.69       22.66      1.12 o 
   6   4   2       31.03       27.59      1.35 o 
  -8   5   2       69.49       76.49      3.59 o 
  -7   5   2       39.42       41.95      2.02 o 
  -6   5   2       19.06       21.98      1.12 o 
  -5   5   2      183.79      168.24      5.38 o 
  -4   5   2       81.57       82.77      3.14 o 
  -3   5   2      319.21      329.08      5.83 o 
  -2   5   2      297.47      267.84      4.94 o 
  -1   5   2      453.58      452.23      6.06 o 
   0   5   2      178.90      184.20      3.01 o 
   1   5   2      203.78      232.17      4.94 o 
   2   5   2       11.12        9.87      0.67 o 
   3   5   2       61.76       65.73      2.69 o 
   4   5   2      111.76      104.31      4.71 o 
   5   5   2       33.84       33.20      1.35 o 
   6   5   2       29.97       32.30      1.57 o 
  -8   6   2        6.96        5.83      4.94 o 
  -7   6   2       34.71       34.77      1.57 o 
  -6   6   2       93.44      105.88      4.49 o 
  -5   6   2      118.27      124.95      4.71 o 
  -4   6   2      211.82      192.69      5.38 o 
  -3   6   2      264.53      256.40      5.61 o 
  -2   6   2      101.12       97.13      4.04 o 
  -1   6   2      308.61      294.98      5.61 o 
   0   6   2      202.06      214.38      5.38 o 
   1   6   2     1175.33     1166.69     11.22 o 
   2   6   2      141.03      137.28      4.94 o 
   3   6   2      289.38      299.69      6.95 o 
   4   6   2        2.19        4.49      3.36 o 
   5   6   2       30.28       30.06      1.35 o 
  -7   7   2       16.60       15.70      1.35 o 
  -6   7   2       17.58       16.60      1.35 o 
  -5   7   2       21.37       17.95      1.12 o 
  -4   7   2      385.73      387.40      7.63 o 
  -3   7   2      113.13      109.69      4.71 o 
  -2   7   2      342.67      405.12      7.18 o 
  -1   7   2       53.37       59.44      2.69 o 
   0   7   2      342.09      343.94      7.74 o 
   1   7   2      128.64      130.11      4.71 o 
   2   7   2       51.81       54.29      2.24 o 
   3   7   2       10.72       11.89      1.12 o 
   4   7   2      248.97      257.97      7.85 o 
  -7   8   2        5.49       -2.92      5.16 o 
  -6   8   2       76.55       75.60      3.36 o 
  -5   8   2       58.56       62.36      2.69 o 
  -4   8   2      144.92      151.42      6.06 o 
  -3   8   2      157.83      169.59      5.83 o 
  -2   8   2      332.11      338.72      7.18 o 
  -1   8   2      148.23      139.98      5.38 o 
   0   8   2      259.47      257.05      5.72 o 
   1   8   2       28.00       27.59      1.35 o 
   2   8   2       21.29       22.43      1.12 o 
   3   8   2        3.43        3.36      3.81 o 
   4   8   2        9.35        6.28      1.35 o 
   0   9   2       30.94       32.53      1.35 o 
   1   9   2       42.25       38.58      1.57 o 
   2   9   2       49.73       49.80      1.57 o 
   0  10   2        2.81        6.28      3.81 o 
   1  10   2      123.17      135.04      5.61 o 
  -2 -11   3       13.56       14.81      1.35 o 
  -1 -11   3       24.04       24.00      1.35 o 
   0 -11   3       53.55       54.06      1.79 o 
  -3 -10   3       13.48       13.91      1.12 o 
  -2 -10   3        1.37        6.28      3.59 o 
  -1 -10   3       19.12       18.39      1.12 o 
   0 -10   3      249.48      240.47      7.18 o 
  -4  -9   3        0.43       -2.02      3.81 o 
  -3  -9   3       47.88       46.66      1.79 o 
  -2  -9   3       42.83       38.13      1.57 o 
  -1  -9   3      170.46      161.73      5.61 o 
   0  -9   3       63.62       65.73      2.69 o 
  -5  -8   3       36.44       37.01      1.57 o 
  -4  -8   3       16.96       19.29      1.12 o 
  -3  -8   3      281.62      283.99      7.18 o 
  -2  -8   3      248.04      251.91      6.28 o 
  -1  -8   3       36.23       39.03      1.79 o 
   0  -8   3      118.85      125.01      4.82 o 
   1  -8   3      310.54      316.51      6.73 o 
   2  -8   3       11.34       10.54      0.90 o 
   3  -8   3       41.87       41.27      1.57 o 
   4  -8   3       69.44       93.77      3.36 o 
   5  -8   3       69.55       67.52      3.14 o 
   6  -8   3        1.60        2.92      4.71 o 
  -6  -7   3       13.02       13.01      1.35 o 
  -5  -7   3       31.62       32.75      1.57 o 
  -4  -7   3       70.68       69.99      2.92 o 
  -3  -7   3      113.23      119.11      4.71 o 
  -2  -7   3      492.09      489.69      7.85 o 
  -1  -7   3      164.96      172.05      4.71 o 
   0  -7   3      229.64      243.42      7.96 o 
   1  -7   3       38.05       39.26      1.79 o 
   2  -7   3      355.42      369.90      6.95 o 
   3  -7   3       10.09       10.32      0.90 o 
   4  -7   3      177.69      179.01      5.61 o 
   5  -7   3        1.50        0.00      3.81 o 
   6  -7   3       83.52      106.10      3.81 o 
  -7  -6   3       14.43       14.81      1.35 o 
  -6  -6   3       37.19       35.67      1.35 o 
  -5  -6   3       61.57       59.44      2.47 o 
  -4  -6   3        2.89        4.26      2.92 o 
  -3  -6   3      304.28      313.82      6.06 o 
  -2  -6   3      239.41      237.78      5.16 o 
  -1  -6   3      142.69      141.99      4.04 o 
   0  -6   3       85.83       72.03      3.48 o 
   1  -6   3      625.51      650.53      7.63 o 
   2  -6   3      353.14      340.29      6.06 o 
   3  -6   3      126.84      126.96      4.49 o 
   4  -6   3       76.40       74.03      3.36 o 
   5  -6   3      167.02      155.90      5.83 o 
   6  -6   3       25.07       24.68      1.35 o 
   7  -6   3        4.01       -0.45      4.71 o 
  -7  -5   3       21.63       24.00      1.35 o 
  -6  -5   3        1.14        4.49      3.36 o 
  -5  -5   3       25.78       29.16      1.12 o 
  -4  -5   3      109.73      109.47      4.04 o 
  -3  -5   3      531.54      535.23      7.18 o 
  -2  -5   3      223.61      215.12      4.49 o 
  -1  -5   3     1196.67     1288.27      9.65 o 
   0  -5   3      311.72      330.54     13.68 o 
   1  -5   3      872.03      923.30      8.08 o 
   2  -5   3       36.48       42.40      1.79 o 
   3  -5   3      136.85      133.47      4.49 o 
   4  -5   3       91.22       87.04      3.36 o 
   5  -5   3      184.32      177.44      5.83 o 
   6  -5   3        1.71       -2.69      3.81 o 
   7  -5   3       62.78       67.07      2.24 o 
  -7  -4   3        4.64        5.38      3.81 o 
  -6  -4   3      144.21      135.26      5.38 o 
  -5  -4   3      207.67      195.38      5.38 o 
  -4  -4   3      176.64      183.27      4.71 o 
  -3  -4   3     1090.65     1128.33      9.20 o 
  -2  -4   3      956.49     1000.91      8.08 o 
  -1  -4   3       72.69       79.86      2.69 o 
   0  -4   3      650.35      664.86     32.75 o 
   1  -4   3      212.98      210.41      3.81 o 
   2  -4   3      126.58      152.99      3.81 o 
   3  -4   3       65.56       62.36      2.47 o 
   4  -4   3       92.19       94.44      3.14 o 
   5  -4   3       39.32       41.95      1.79 o 
   6  -4   3       51.05       61.69      2.24 o 
   7  -4   3      100.26      109.24      4.26 o 
  -8  -3   3       93.71       92.87      4.04 o 
  -7  -3   3        7.53        7.63      1.12 o 
  -6  -3   3       83.34       84.57      3.59 o 
  -5  -3   3      115.31      108.35      4.49 o 
  -4  -3   3      296.35      293.86      5.16 o 
  -3  -3   3      116.68      139.75      3.59 o 
  -2  -3   3     1979.10     2168.72     10.54 o 
  -1  -3   3      247.73      275.02      3.81 o 
   0  -3   3      166.34      168.35      8.64 o 
   1  -3   3      152.51      145.36      3.14 o 
   2  -3   3     1578.37     1687.56     10.32 o 
   3  -3   3       45.95       54.96      2.24 o 
   4  -3   3      256.75      251.46      5.61 o 
   5  -3   3       61.49       60.57      2.24 o 
   6  -3   3      105.99       99.15      3.81 o 
   7  -3   3       39.56       41.95      2.02 o 
  -8  -2   3       33.33       32.08      1.35 o 
  -7  -2   3       32.41       34.10      1.79 o 
  -6  -2   3        5.67        5.16      0.90 o 
  -5  -2   3      395.94      396.60      6.73 o 
  -4  -2   3      783.04      867.00      8.08 o 
  -3  -2   3      296.20      323.02      4.49 o 
  -2  -2   3      684.22      729.49      5.83 o 
  -1  -2   3       48.21       37.46      1.79 o 
   0  -2   3       55.74       79.42      5.27 o 
   1  -2   3       94.70       93.32      2.47 o 
   2  -2   3      357.98      378.43      5.16 o 
   3  -2   3      156.10      156.35      4.04 o 
   4  -2   3      720.81      628.54      8.52 o 
   5  -2   3      459.99      453.80      8.52 o 
   6  -2   3      130.92      137.96      5.61 o 
   7  -2   3       14.51        8.52      4.94 o 
  -8  -1   3        3.92        7.18      4.26 o 
  -7  -1   3      129.69      125.84      5.38 o 
  -6  -1   3      114.03      123.60      4.94 o 
  -5  -1   3      583.26      604.99      7.63 o 
  -4  -1   3      648.55      720.51      7.18 o 
  -3  -1   3      436.19      449.09      4.94 o 
  -2  -1   3       41.92       40.15      1.57 o 
  -1  -1   3    23248.93    24797.63     79.63 o 
   0  -1   3      153.99      177.83      8.30 o 
   1  -1   3       18.99       21.09      0.90 o 
   2  -1   3      458.69      488.79      6.06 o 
   3  -1   3      652.10      631.46      7.85 o 
   4  -1   3      407.84      372.15      6.95 o 
   5  -1   3      357.08      352.41      7.63 o 
   6  -1   3       33.45       35.22      1.35 o 
   7  -1   3       99.39      120.91      4.71 o 
  -8   0   3       31.33       33.65      1.35 o 
  -7   0   3      176.14      187.76      6.28 o 
  -6   0   3      700.05      725.90      9.87 o 
  -5   0   3      155.06      173.40      4.49 o 
  -4   0   3      906.93      978.48      8.30 o 
  -3   0   3      576.31      583.01      5.61 o 
  -2   0   3      214.06      217.14      3.14 o 
  -1   0   3      517.91      526.48      4.49 o 
   0   0   3      193.07      172.94      7.51 o 
   1   0   3        1.64        2.92      0.45 o 
   2   0   3      867.78      913.88      8.08 o 
   3   0   3      380.21      347.25      6.06 o 
   4   0   3      139.45      133.47      4.71 o 
   5   0   3      139.25      143.79      5.38 o 
   6   0   3      178.95      162.63      6.28 o 
   7   0   3        3.15        5.61      1.35 o 
  -8   1   3       50.01       48.90      2.24 o 
  -7   1   3       53.97       53.61      2.02 o 
  -6   1   3      299.80      262.90      6.95 o 
  -5   1   3       16.06       16.15      0.90 o 
  -4   1   3     1516.43     1080.10      8.97 o 
  -3   1   3      481.20      415.89      4.94 o 
  -2   1   3      179.99      193.36      3.36 o 
  -1   1   3       41.05       37.24      1.57 o 
   0   1   3     1243.60     1133.18     23.22 o 
   1   1   3      605.34      673.63      6.06 o 
   2   1   3      333.84      293.86      4.71 o 
   3   1   3       95.80       90.85      3.59 o 
   4   1   3      354.19      328.85      6.73 o 
   5   1   3       94.69       82.77      3.36 o 
   6   1   3      271.95      271.20      8.08 o 
   7   1   3       24.69       30.28      1.57 o 
  -8   2   3       17.75       12.34      1.12 o 
  -7   2   3       58.61       46.21      2.02 o 
  -6   2   3       65.02       58.32      2.47 o 
  -5   2   3      299.16      273.89      5.61 o 
  -4   2   3       10.10       14.58      0.67 o 
  -3   2   3      479.24      437.87      5.38 o 
  -2   2   3      422.09      377.08      4.49 o 
  -1   2   3       13.54       11.44      0.67 o 
   0   2   3      300.68      261.01      2.70 o 
   1   2   3     1850.89     1924.44     10.54 o 
   2   2   3      129.96      132.35      3.59 o 
   3   2   3      526.38      512.57      7.18 o 
   4   2   3      447.53      369.68      7.18 o 
   5   2   3       79.67       65.28      3.14 o 
   6   2   3       35.05       32.08      1.35 o 
  -8   3   3       16.29       16.82      1.35 o 
  -7   3   3      257.58      234.41      6.95 o 
  -6   3   3      175.79      161.96      5.16 o 
  -5   3   3      267.61      246.30      5.38 o 
  -4   3   3      162.58      161.06      4.04 o 
  -3   3   3      527.78      461.43      5.83 o 
  -2   3   3       15.75        9.87      0.67 o 
  -1   3   3     1048.78     1097.82      8.08 o 
   0   3   3       64.78       50.90      1.50 o 
   1   3   3      626.66      673.18      6.95 o 
   2   3   3      301.71      284.44      5.38 o 
   3   3   3      249.95      248.32      5.61 o 
   4   3   3        8.46       14.36      0.90 o 
   5   3   3      145.69      125.39      5.83 o 
   6   3   3        9.97        2.92      4.49 o 
  -8   4   3       33.71       30.06      1.35 o 
  -7   4   3      173.39      167.34      5.83 o 
  -6   4   3      108.42      110.37      4.26 o 
  -5   4   3      160.69      156.35      4.94 o 
  -4   4   3      848.10      775.92      8.52 o 
  -3   4   3      356.32      425.98      5.83 o 
  -2   4   3       15.63        9.42      0.67 o 
  -1   4   3       69.69       59.67      2.69 o 
   0   4   3      302.86      325.38      3.65 o 
   1   4   3      141.01      145.58      3.81 o 
   2   4   3       37.94       40.15      1.57 o 
   3   4   3      275.26      250.79      6.06 o 
   4   4   3      187.46      187.31      5.83 o 
   5   4   3       39.81       38.81      1.57 o 
   6   4   3        2.06        0.45      4.26 o 
  -8   5   3      107.30      103.86      4.04 o 
  -7   5   3       29.74       36.56      2.02 o 
  -6   5   3      235.11      225.67      6.28 o 
  -5   5   3       12.66       11.22      0.90 o 
  -4   5   3      196.42      191.12      5.16 o 
  -3   5   3        6.18        7.18      0.67 o 
  -2   5   3       46.11       55.18      2.24 o 
  -1   5   3      142.64      142.67      4.04 o 
   0   5   3     1008.98     1023.25      6.74 o 
   1   5   3      139.27      149.85      4.49 o 
   2   5   3      466.27      483.63      7.63 o 
   3   5   3      235.33      247.87      6.28 o 
   4   5   3       49.37       49.57      2.02 o 
   5   5   3        0.73        2.47      3.59 o 
  -8   6   3        0.87        0.45      4.49 o 
  -7   6   3      117.31      119.34      4.71 o 
  -6   6   3      104.49      104.31      4.71 o 
  -5   6   3       83.71       80.31      3.14 o 
  -4   6   3        2.89       -0.45      3.36 o 
  -3   6   3      390.06      382.46      6.73 o 
  -2   6   3       40.94       49.13      2.24 o 
  -1   6   3       29.94       35.67      1.35 o 
   0   6   3      275.26      268.35      4.12 o 
   1   6   3      654.90      694.72      9.20 o 
   2   6   3       64.51       66.40      2.69 o 
   3   6   3      193.04      194.04      6.28 o 
   4   6   3       84.60       84.79      3.36 o 
   5   6   3        6.77        5.61      4.26 o 
  -7   7   3        9.68        3.81      4.71 o 
  -6   7   3       26.58       26.69      1.35 o 
  -5   7   3      101.67       91.75      3.81 o 
  -4   7   3        4.23        2.69      3.36 o 
  -3   7   3      270.77      259.54      6.51 o 
  -2   7   3       81.02       83.67      3.36 o 
  -1   7   3      252.67      237.33      6.06 o 
   0   7   3      160.55      165.69      3.72 o 
   1   7   3      275.70      275.46      6.73 o 
   2   7   3       17.35       19.52      1.12 o 
   3   7   3      157.51      163.08      6.28 o 
   4   7   3       15.31       14.81      1.35 o 
  -6   8   3      148.29      152.99      5.83 o 
  -5   8   3       92.93      100.94      4.49 o 
  -4   8   3       75.00       80.98      3.14 o 
  -3   8   3       27.27       32.97      1.12 o 
  -2   8   3      345.03      339.40      7.63 o 
  -1   8   3        8.53        5.38      3.59 o 
   0   8   3       17.63       17.73      0.79 o 
   1   8   3       85.89       87.93      3.14 o 
   2   8   3       44.78       46.66      1.35 o 
   3   8   3        5.71        6.28      4.26 o 
   0   9   3      100.81      102.07      4.49 o 
   1   9   3      125.93      129.66      5.83 o 
   2   9   3       82.78       85.47      3.36 o 
   0  10   3       52.72       56.30      2.24 o 
  -2 -11   4        6.42        6.06      1.12 o 
  -1 -11   4       10.93       10.09      1.12 o 
   0 -11   4        6.13        6.28      1.12 o 
  -3 -10   4        6.48        6.06      1.12 o 
  -2 -10   4       48.95       50.92      2.24 o 
  -1 -10   4       47.84       45.31      1.79 o 
   0 -10   4      138.36      137.73      5.16 o 
  -5  -9   4        4.68       -4.26      4.26 o 
  -4  -9   4        7.16        8.08      1.12 o 
  -3  -9   4       45.82       44.86      1.79 o 
  -2  -9   4       23.70       24.23      1.12 o 
  -1  -9   4        1.17        2.69      3.14 o 
   0  -9   4      136.26      134.14      5.16 o 
  -5  -8   4       68.47       70.21      2.92 o 
  -4  -8   4       37.89       39.03      1.57 o 
  -3  -8   4      370.16      357.79      7.85 o 
  -2  -8   4       13.49       15.03      0.90 o 
  -1  -8   4       93.45       97.80      3.81 o 
   0  -8   4       71.88       74.66      2.10 o 
   1  -8   4      158.17      166.00      5.16 o 
   2  -8   4      144.03      148.50      5.16 o 
   3  -8   4      169.70      176.09      5.83 o 
   4  -8   4       92.78       92.64      4.04 o 
   5  -8   4       26.22       28.49      1.35 o 
   6  -8   4        5.79       -2.02      4.71 o 
  -6  -7   4       49.36       45.09      2.02 o 
  -5  -7   4        5.35        2.02      3.36 o 
  -4  -7   4       27.29       28.49      1.35 o 
  -3  -7   4        0.71        4.71      2.69 o 
  -2  -7   4       41.35       47.78      2.02 o 
  -1  -7   4       82.04       84.79      3.59 o 
   0  -7   4      312.90      318.14      4.28 o 
   1  -7   4      390.71      407.36      6.95 o 
   2  -7   4      257.76      256.17      6.06 o 
   3  -7   4      224.86      220.73      5.83 o 
   4  -7   4       42.36       44.86      2.02 o 
   5  -7   4        6.77        6.06      1.12 o 
   6  -7   4       31.64       41.72      1.79 o 
  -7  -6   4        8.90        8.97      1.35 o 
  -6  -6   4       33.81       32.97      1.57 o 
  -5  -6   4        2.35        5.16      3.14 o 
  -4  -6   4      255.02      254.83      6.06 o 
  -3  -6   4       23.58       24.45      0.90 o 
  -2  -6   4      412.75      422.39      6.51 o 
  -1  -6   4       12.84       17.50      0.90 o 
   0  -6   4      521.46      505.20     20.08 o 
   1  -6   4      296.00      294.31      5.61 o 
   2  -6   4      338.76      351.51      6.28 o 
   3  -6   4        5.84        4.94      2.92 o 
   4  -6   4      687.42      663.31      9.65 o 
   5  -6   4       21.77       18.17      1.12 o 
   6  -6   4       16.70       19.07      1.35 o 
  -7  -5   4        3.26        3.59      1.12 o 
  -6  -5   4        4.87        6.73      1.12 o 
  -5  -5   4       83.91       80.53      3.36 o 
  -4  -5   4        9.17        9.42      0.90 o 
  -3  -5   4      325.89      346.57      6.06 o 
  -2  -5   4      330.63      358.91      5.61 o 
  -1  -5   4     1080.94     1121.15      9.20 o 
   0  -5   4      632.46      625.58     29.16 o 
   1  -5   4      610.78      598.93      7.18 o 
   2  -5   4      146.42      161.51      4.26 o 
   3  -5   4      129.69      124.50      4.26 o 
   4  -5   4        1.66        2.47      0.90 o 
   5  -5   4       38.29       36.79      1.57 o 
   6  -5   4        1.75       -2.02      3.81 o 
   7  -5   4       11.78        9.42      1.35 o 
  -8  -4   4       53.78       60.34      2.69 o 
  -7  -4   4       18.52       17.72      1.12 o 
  -6  -4   4       34.18       37.01      1.35 o 
  -5  -4   4      275.86      289.15      6.28 o 
  -4  -4   4       26.93       24.00      0.90 o 
  -3  -4   4       62.42       64.38      2.92 o 
  -2  -4   4      617.57      618.90      6.51 o 
  -1  -4   4      858.59      802.39      7.18 o 
   0  -4   4       28.88       35.46      2.47 o 
   1  -4   4      519.11      522.66      6.28 o 
   2  -4   4       99.85      100.27      3.59 o 
   3  -4   4       28.02       25.12      1.35 o 
   4  -4   4       27.04       31.85      1.12 o 
   5  -4   4      135.77      119.11      4.71 o 
   6  -4   4       33.10       33.87      1.57 o 
   7  -4   4       86.36      106.10      4.26 o 
  -8  -3   4       34.88       37.69      1.57 o 
  -7  -3   4        4.59        6.95      1.12 o 
  -6  -3   4       84.86       84.12      3.59 o 
  -5  -3   4      134.06      132.80      4.49 o 
  -4  -3   4        1.24        2.24      2.24 o 
  -3  -3   4      141.65      140.20      3.59 o 
  -2  -3   4      846.38      855.33      7.18 o 
  -1  -3   4      309.43      247.87      4.04 o 
   0  -3   4      248.26      258.54     12.11 o 
   1  -3   4     1108.17     1262.70      8.97 o 
   2  -3   4      464.85      462.77      6.06 o 
   3  -3   4       46.72       39.48      1.79 o 
   4  -3   4       22.71       23.78      0.90 o 
   5  -3   4      121.23      116.87      4.71 o 
   6  -3   4       37.61       39.03      1.57 o 
   7  -3   4        6.72        6.51      4.71 o 
  -8  -2   4       41.27       44.86      2.24 o 
  -7  -2   4        0.95        1.35      3.36 o 
  -6  -2   4       34.62       44.19      1.57 o 
  -5  -2   4       52.23       56.98      2.24 o 
  -4  -2   4     1042.89     1071.80      8.97 o 
  -3  -2   4        9.53        7.63      0.67 o 
  -2  -2   4     1197.73     1304.87      8.08 o 
  -1  -2   4     1384.41     1465.93      8.30 o 
   0  -2   4      624.48      689.99     22.99 o 
   1  -2   4       60.79       64.16      2.69 o 
   2  -2   4      611.70      586.60      6.95 o 
   3  -2   4       30.27       24.45      1.12 o 
   4  -2   4      608.58      585.25      8.97 o 
   5  -2   4      104.04      103.86      4.71 o 
   6  -2   4       27.43       27.59      1.35 o 
   7  -2   4       43.33       45.09      1.79 o 
  -8  -1   4        8.37        7.40      1.12 o 
  -7  -1   4       59.60       67.52      2.69 o 
  -6  -1   4      169.18      174.52      5.38 o 
  -5  -1   4      161.18      165.77      4.49 o 
  -4  -1   4      149.82      140.65      3.59 o 
  -3  -1   4      824.16      858.92      7.18 o 
  -2  -1   4     1910.31     2221.21     10.09 o 
  -1  -1   4     1302.28     1413.21      7.85 o 
   0  -1   4      901.97      886.77     18.06 o 
   1  -1   4      239.14      234.19      4.26 o 
   2  -1   4      203.56      191.12      4.49 o 
   3  -1   4        1.41        1.12      2.47 o 
   4  -1   4        8.13        2.69      3.14 o 
   5  -1   4       29.87       33.20      1.12 o 
   6  -1   4       70.40       74.70      3.14 o 
   7  -1   4       17.38       19.74      1.57 o 
  -8   0   4        1.40        2.24      4.04 o 
  -7   0   4      245.21      248.99      6.95 o 
  -6   0   4       19.63       18.84      0.90 o 
  -5   0   4      186.22      189.55      4.71 o 
  -4   0   4      692.11      780.41      7.40 o 
  -3   0   4     1526.09     2030.54     10.77 o 
  -2   0   4       16.35       25.80      1.12 o 
  -1   0   4     1027.68      908.72      6.95 o 
   0   0   4       11.30        8.30      0.32 o 
   1   0   4      438.62      426.43      5.38 o 
   2   0   4        4.78       -2.24      2.24 o 
   3   0   4      186.53      180.58      4.94 o 
   4   0   4       66.52       69.99      2.92 o 
   5   0   4      262.45      332.44      7.63 o 
   6   0   4        0.58        0.00      4.04 o 
   7   0   4       39.75       39.26      2.02 o 
  -8   1   4      101.19      102.07      4.26 o 
  -7   1   4        0.62        4.94      4.04 o 
  -6   1   4      164.65      181.92      6.06 o 
  -5   1   4      200.86      178.33      5.38 o 
  -4   1   4      277.02      319.66      6.06 o 
  -3   1   4       58.51       65.73      2.69 o 
  -2   1   4      743.83      729.26      6.95 o 
  -1   1   4       53.25       39.48      1.57 o 
   0   1   4      414.19      361.48      6.06 o 
   1   1   4        4.97        6.06      0.67 o 
   2   1   4      137.79      106.10      3.81 o 
   3   1   4      246.47      228.81      5.61 o 
   4   1   4      166.27      160.84      5.38 o 
   5   1   4       67.04       64.16      2.92 o 
   6   1   4      243.49      251.91      8.52 o 
  -8   2   4        9.56        5.61      3.81 o 
  -7   2   4       25.04       23.10      1.12 o 
  -6   2   4        1.07       -1.57      2.92 o 
  -5   2   4      213.88      186.86      4.71 o 
  -4   2   4      763.32      691.80      7.63 o 
  -3   2   4      142.75      144.46      3.59 o 
  -2   2   4      890.87      920.38      7.63 o 
  -1   2   4     2105.55     2086.62     11.22 o 
   0   2   4      120.79      112.72      5.05 o 
   1   2   4       14.19       15.03      0.90 o 
   2   2   4      584.38      531.41      7.18 o 
   3   2   4      103.87       97.35      3.59 o 
   4   2   4       17.99       16.60      0.90 o 
   5   2   4       70.17       59.67      3.36 o 
   6   2   4       74.09       68.19      2.69 o 
  -8   3   4       58.52       54.96      2.02 o 
  -7   3   4      256.52      218.94      6.73 o 
  -6   3   4      112.81       93.99      4.49 o 
  -5   3   4      312.71      273.89      5.83 o 
  -4   3   4      410.87      392.11      6.28 o 
  -3   3   4      187.20      173.40      4.26 o 
  -2   3   4      109.02       98.48      3.36 o 
  -1   3   4      196.65      178.78      4.04 o 
   0   3   4      147.36      161.90      2.77 o 
   1   3   4      214.64      198.07      4.49 o 
   2   3   4      267.39      228.58      5.38 o 
   3   3   4      116.76      119.56      4.49 o 
   4   3   4       33.10       30.28      1.12 o 
   5   3   4       54.27       49.80      2.24 o 
   6   3   4       30.46       26.47      1.57 o 
  -8   4   4        8.94        6.95      4.04 o 
  -7   4   4      106.35      100.94      4.26 o 
  -6   4   4      106.13       96.23      4.26 o 
  -5   4   4      139.25      121.58      4.71 o 
  -4   4   4     1442.14     1358.70     11.44 o 
  -3   4   4      346.99      358.46      5.83 o 
  -2   4   4        3.54        0.90      2.47 o 
  -1   4   4      403.01      401.76      6.06 o 
   0   4   4       52.12       55.41      4.04 o 
   1   4   4      212.49      211.31      5.16 o 
   2   4   4       68.61       69.76      2.69 o 
   3   4   4      174.49      157.47      5.16 o 
   4   4   4       49.32       42.40      1.79 o 
   5   4   4       82.45       69.99      2.92 o 
  -8   5   4        7.85        6.95      4.49 o 
  -7   5   4       87.97       83.00      3.81 o 
  -6   5   4      202.01      182.15      6.28 o 
  -5   5   4        1.31        2.47      3.14 o 
  -4   5   4       60.57       55.18      2.69 o 
  -3   5   4      250.54      251.24      5.61 o 
  -2   5   4       61.65       51.37      2.24 o 
  -1   5   4       39.18       37.01      1.57 o 
   0   5   4      220.01      225.09      8.52 o 
   1   5   4      507.80      506.29      7.85 o 
   2   5   4       84.43       87.26      3.36 o 
   3   5   4      162.27      152.31      5.61 o 
   4   5   4       17.16       11.66      1.12 o 
   5   5   4       61.19       55.18      2.47 o 
  -8   6   4        6.21        2.69      4.94 o 
  -7   6   4       57.01       57.65      2.24 o 
  -6   6   4      223.36      216.69      6.73 o 
  -5   6   4       58.90       59.67      2.47 o 
  -4   6   4      220.11      205.03      6.06 o 
  -3   6   4      346.37      328.63      6.95 o 
  -2   6   4        7.63        6.95      0.90 o 
  -1   6   4        6.08        4.49      0.90 o 
   0   6   4      344.04      358.01     19.52 o 
   1   6   4       66.47       67.74      2.69 o 
   2   6   4       39.11       40.38      1.79 o 
   3   6   4      134.98      134.14      5.83 o 
   4   6   4      179.90      173.17      6.95 o 
  -7   7   4       10.71        5.61      4.94 o 
  -6   7   4       55.08       58.77      2.24 o 
  -5   7   4      178.77      175.87      6.51 o 
  -4   7   4       17.27       19.07      1.12 o 
  -3   7   4      125.10      114.63      4.94 o 
  -2   7   4      296.20      274.34      6.73 o 
  -1   7   4       64.03       64.38      2.47 o 
   0   7   4       90.63       93.78      2.75 o 
   1   7   4      168.70      172.50      5.83 o 
   2   7   4        9.49        8.52      1.12 o 
   3   7   4       25.96       23.55      1.35 o 
  -6   8   4       79.29       76.27      2.92 o 
  -5   8   4       32.15       26.92      1.35 o 
  -4   8   4       67.77       77.61      3.14 o 
  -3   8   4       13.06       13.68      1.12 o 
  -2   8   4       11.26       16.15      1.12 o 
  -1   8   4       21.69       20.64      1.12 o 
   0   8   4       32.56       31.40      0.79 o 
   1   8   4       10.56       10.09      1.12 o 
   2   8   4       45.00       45.31      2.02 o 
   0   9   4       74.83       78.96      3.14 o 
   1   9   4       93.88      102.51      4.49 o 
  -2 -11   5        0.89       -1.57      3.81 o 
  -1 -11   5       17.25       17.05      1.35 o 
   0 -11   5        8.00        6.95      1.12 o 
  -4 -10   5       62.62       58.32      2.69 o 
  -3 -10   5       16.04       15.70      1.35 o 
  -2 -10   5       17.55       17.05      1.12 o 
  -1 -10   5      128.15      121.36      4.94 o 
   0 -10   5       70.66       65.50      2.47 o 
  -5  -9   5       17.04       17.05      1.35 o 
  -4  -9   5       48.47       47.56      2.24 o 
  -3  -9   5      130.61      128.54      5.38 o 
  -2  -9   5        0.64        2.92      3.14 o 
  -1  -9   5        1.46        5.16      2.92 o 
   0  -9   5      132.57      127.41      5.16 o 
  -5  -8   5       35.51       34.99      1.35 o 
  -4  -8   5       59.25       56.30      2.47 o 
  -3  -8   5       31.46       31.85      1.35 o 
  -2  -8   5       49.36       52.04      2.02 o 
  -1  -8   5       35.09       33.20      1.35 o 
   0  -8   5       78.89       80.32      2.38 o 
   1  -8   5       26.47       29.83      1.12 o 
   2  -8   5        4.18        2.47      3.36 o 
   3  -8   5      112.98      117.99      4.49 o 
   4  -8   5       56.35       59.67      2.47 o 
   5  -8   5       15.96       15.70      1.35 o 
  -6  -7   5       55.24       50.47      2.24 o 
  -5  -7   5       41.25       41.72      1.79 o 
  -4  -7   5       50.01       47.11      2.24 o 
  -3  -7   5       28.73       29.16      1.57 o 
  -2  -7   5      113.87      108.57      4.26 o 
  -1  -7   5        1.02        2.69      2.24 o 
   0  -7   5       59.81       55.53      1.66 o 
   1  -7   5      934.91      948.87     10.77 o 
   2  -7   5      129.51      133.25      4.71 o 
   3  -7   5       92.29       92.42      4.04 o 
   4  -7   5      136.04      146.93      5.83 o 
   5  -7   5       27.95       28.04      1.35 o 
   6  -7   5        1.24       -4.71      4.71 o 
  -7  -6   5       10.00        7.18      4.71 o 
  -6  -6   5       22.01       23.78      1.12 o 
  -5  -6   5       45.61       48.00      2.24 o 
  -4  -6   5       77.98       75.60      3.14 o 
  -3  -6   5       57.67       56.30      2.02 o 
  -2  -6   5       80.69       68.87      2.92 o 
  -1  -6   5       98.84       95.78      3.59 o 
   0  -6   5      110.67      109.97      2.70 o 
   1  -6   5      224.32      222.08      5.38 o 
   2  -6   5      265.59      277.71      5.83 o 
   3  -6   5      127.79      128.98      4.94 o 
   4  -6   5      217.90      211.53      6.28 o 
   5  -6   5       96.84       95.56      4.04 o 
   6  -6   5        8.43        5.61      4.49 o 
  -7  -5   5       28.47       27.14      1.35 o 
  -6  -5   5       69.93       72.68      2.92 o 
  -5  -5   5       84.20       86.59      4.04 o 
  -4  -5   5       82.91       85.24      3.36 o 
  -3  -5   5      121.46      118.89      4.04 o 
  -2  -5   5      390.40      378.65      6.06 o 
  -1  -5   5      200.77      198.07      4.49 o 
   0  -5   5      155.88      166.80      2.93 o 
   1  -5   5      331.00      327.51      5.61 o 
   2  -5   5      124.11      115.75      4.04 o 
   3  -5   5       18.38       19.52      0.90 o 
   4  -5   5       68.36       69.54      3.14 o 
   5  -5   5       14.14       14.58      1.12 o 
   6  -5   5        5.06       -3.59      4.49 o 
  -8  -4   5       23.15       24.68      1.35 o 
  -7  -4   5       58.67       59.00      2.47 o 
  -6  -4   5       77.62       74.03      3.14 o 
  -5  -4   5        7.11        6.95      0.90 o 
  -4  -4   5        9.03       10.32      0.67 o 
  -3  -4   5      166.21      157.47      4.04 o 
  -2  -4   5        4.71        4.71      0.45 o 
  -1  -4   5      202.74      227.68      4.26 o 
   0  -4   5      400.96      444.75      4.20 o 
   1  -4   5      309.75      304.40      5.38 o 
   2  -4   5      206.56      196.95      4.71 o 
   3  -4   5      297.34      290.27      6.06 o 
   4  -4   5        6.29        6.73      0.90 o 
   5  -4   5       71.29       72.46      2.69 o 
   6  -4   5       50.91       52.94      2.24 o 
  -8  -3   5       74.42       80.76      3.59 o 
  -7  -3   5       24.57       26.92      1.12 o 
  -6  -3   5       95.45       98.48      4.49 o 
  -5  -3   5       25.25       24.23      0.90 o 
  -4  -3   5      166.63      176.09      4.26 o 
  -3  -3   5       20.44       20.19      0.90 o 
  -2  -3   5      146.98      154.56      3.59 o 
  -1  -3   5      123.90      145.58      3.59 o 
   0  -3   5     1124.34     1138.68     16.82 o 
   2  -3   5      176.54      191.57      4.71 o 
   3  -3   5      114.22      104.76      4.26 o 
   4  -3   5      693.01      643.35      9.65 o 
   5  -3   5        3.52        1.35      3.81 o 
   6  -3   5        4.91        1.35      4.71 o 
  -8  -2   5       15.09       15.03      1.35 o 
  -7  -2   5       22.02       17.95      1.12 o 
  -6  -2   5        9.97        9.87      0.90 o 
  -5  -2   5      169.39      177.21      4.94 o 
  -4  -2   5        3.25        2.24      2.24 o 
  -3  -2   5      321.84      355.10      5.16 o 
  -2  -2   5     1363.54     1518.87      9.65 o 
  -1  -2   5     2307.66     2556.79     12.11 o 
   0  -2   5      646.45      601.80     20.41 o 
   1  -2   5      504.43      471.74      6.28 o 
   2  -2   5      142.74      144.46      4.26 o 
   3  -2   5      186.37      183.49      5.38 o 
   4  -2   5       16.20       17.05      1.12 o 
   5  -2   5       18.73       18.62      1.12 o 
   6  -2   5       29.49       30.28      1.57 o 
  -8  -1   5       61.85       69.09      3.14 o 
  -7  -1   5      232.17      237.55      6.73 o 
  -6  -1   5       58.16       62.59      2.69 o 
  -5  -1   5      260.42      275.02      5.61 o 
  -4  -1   5       20.27       22.66      0.90 o 
  -3  -1   5       30.57       31.85      1.35 o 
  -2  -1   5      741.46      737.56      6.73 o 
  -1  -1   5      572.34      570.44      6.06 o 
   0  -1   5        7.71       13.95      1.46 o 
   1  -1   5     1853.83     1767.19     11.66 o 
   2  -1   5      379.16      362.28      6.06 o 
   3  -1   5       22.10       21.98      1.12 o 
   4  -1   5       25.03       23.10      1.12 o 
   5  -1   5      129.85      145.13      5.83 o 
   6  -1   5        8.75       11.22      1.35 o 
  -8   0   5       49.62       54.06      2.47 o 
  -7   0   5        0.53        0.00      1.12 o 
  -6   0   5       24.26       28.94      1.12 o 
  -5   0   5      199.65      227.91      5.16 o 
  -4   0   5      553.54      658.15      7.40 o 
  -3   0   5       55.22       49.35      2.02 o 
  -2   0   5      765.11      711.32      6.95 o 
  -1   0   5      771.20      738.68      7.18 o 
   0   0   5      168.31      169.44      7.18 o 
   1   0   5       20.24       24.90      0.90 o 
   2   0   5      374.72      363.85      6.28 o 
   3   0   5       47.69       47.78      1.79 o 
   4   0   5       12.00       12.79      0.90 o 
   5   0   5       85.89       88.38      3.81 o 
   6   0   5       71.90       65.28      3.14 o 
  -8   1   5       28.90       35.67      1.57 o 
  -7   1   5       16.28       18.84      1.35 o 
  -6   1   5        6.69       10.09      0.90 o 
  -5   1   5       22.32       26.02      1.35 o 
  -4   1   5      179.01      147.15      4.49 o 
  -3   1   5        1.10        3.36      2.47 o 
  -2   1   5      576.40      516.83      6.51 o 
  -1   1   5      885.99      820.56      7.85 o 
   0   1   5      172.66      161.78      5.05 o 
   1   1   5      226.78      193.36      4.71 o 
   2   1   5      708.83      723.88      8.97 o 
   3   1   5       55.98       51.59      2.47 o 
   4   1   5       56.02       49.35      2.24 o 
   5   1   5      107.92      115.75      4.71 o 
   6   1   5       44.19       48.90      2.02 o 
  -8   2   5       17.34       11.66      1.35 o 
  -7   2   5       10.74        9.87      1.12 o 
  -6   2   5       52.20       49.13      2.24 o 
  -5   2   5       89.61       88.61      3.81 o 
  -4   2   5      266.70      255.28      5.38 o 
  -3   2   5      839.16      862.06      8.75 o 
  -2   2   5      820.25      872.60      8.52 o 
  -1   2   5      550.68      560.57      6.73 o 
   0   2   5      529.33      489.26     18.39 o 
   1   2   5      117.30      103.19      3.81 o 
   2   2   5       44.49       45.09      1.57 o 
   3   2   5       26.75       31.18      1.12 o 
   4   2   5        4.44        2.02      3.36 o 
   5   2   5       17.62       17.95      1.35 o 
   6   2   5       69.50       80.31      2.69 o 
  -8   3   5        8.36        6.95      1.12 o 
  -7   3   5      317.80      294.31      7.40 o 
  -6   3   5        5.69        6.51      0.90 o 
  -5   3   5      209.02      198.75      5.61 o 
  -4   3   5      427.94      399.06      6.51 o 
  -3   3   5      607.78      585.03      7.40 o 
  -2   3   5       18.14       24.23      0.90 o 
  -1   3   5      588.58      577.62      7.40 o 
   0   3   5       88.85       87.85      2.45 o 
   1   3   5      388.65      340.97      6.51 o 
   2   3   5        2.43        0.22      2.92 o 
   3   3   5      107.17       96.01      4.04 o 
   4   3   5       35.88       28.94      1.35 o 
   5   3   5       43.81       39.26      1.35 o 
  -8   4   5       17.32       16.38      1.35 o 
  -7   4   5        5.19        3.81      1.12 o 
  -6   4   5      108.85      106.55      4.04 o 
  -5   4   5      108.69       93.77      4.04 o 
  -4   4   5      345.94      330.20      6.51 o 
  -3   4   5      166.43      167.12      4.71 o 
  -2   4   5      331.57      333.56      6.06 o 
  -1   4   5       70.37       67.74      2.69 o 
   0   4   5       45.81       51.67      2.92 o 
   1   4   5       74.79       68.64      2.92 o 
   2   4   5       39.01       37.91      1.12 o 
   3   4   5       70.45       61.69      2.69 o 
   4   4   5       47.01       41.05      1.57 o 
   5   4   5       45.38       42.17      1.79 o 
  -8   5   5       12.13        9.65      1.35 o 
  -7   5   5       72.40       70.44      2.69 o 
  -6   5   5      100.04       94.44      4.26 o 
  -5   5   5       22.90       23.78      1.12 o 
  -4   5   5      255.67      251.91      6.06 o 
  -3   5   5       85.79       89.50      3.59 o 
  -2   5   5      115.08      115.97      4.26 o 
  -1   5   5       86.26       83.45      3.59 o 
   0   5   5      507.87      481.74      7.85 o 
   1   5   5       51.55       48.45      2.02 o 
   2   5   5      218.67      195.61      6.28 o 
   3   5   5        8.17        5.61      3.59 o 
   4   5   5       38.94       36.12      1.79 o 
  -7   6   5       18.55       17.95      1.35 o 
  -6   6   5       23.48       20.64      1.35 o 
  -5   6   5      338.60      332.44      7.85 o 
  -4   6   5       98.03       97.80      4.04 o 
  -3   6   5      200.74      194.26      5.83 o 
  -2   6   5       12.56       14.58      0.90 o 
  -1   6   5      198.60      189.55      5.83 o 
   0   6   5       24.96       25.42      1.12 o 
   1   6   5       28.20       30.96      1.35 o 
   2   6   5       11.50       11.22      1.12 o 
   3   6   5      266.34      264.92      7.85 o 
  -7   7   5       72.32       75.82      3.81 o 
  -6   7   5       90.62       87.71      4.26 o 
  -5   7   5      119.41      124.27      5.16 o 
  -4   7   5      140.34      181.92      6.51 o 
  -3   7   5      172.28      165.55      6.06 o 
  -2   7   5       58.07       53.61      2.24 o 
  -1   7   5       81.66       81.65      3.36 o 
   0   7   5        7.45        6.44      1.06 o 
   1   7   5        7.70        6.51      3.81 o 
   2   7   5        9.89       10.54      1.12 o 
   3   7   5       17.33       15.70      1.35 o 
  -6   8   5       33.92       34.55      1.57 o 
  -5   8   5        7.95        8.97      1.35 o 
  -4   8   5       14.94       14.36      1.35 o 
  -3   8   5       23.92       26.02      1.35 o 
  -2   8   5       52.28       53.39      2.24 o 
  -1   8   5        6.52        2.69      4.04 o 
   0   8   5       38.32       36.01      1.12 o 
   1   8   5       51.60       51.82      2.02 o 
   2   8   5       28.62       29.61      1.35 o 
   0   9   5       99.74      112.83      4.71 o 
  -2 -11   6       16.53       16.38      1.35 o 
  -1 -11   6       90.37       84.12      3.14 o 
   0 -11   6       11.54       10.54      1.12 o 
  -3 -10   6       20.25       21.09      1.35 o 
  -2 -10   6       55.62       55.63      2.47 o 
  -1 -10   6       13.45       15.25      1.12 o 
   0 -10   6       64.19       61.01      2.69 o 
  -5  -9   6       21.74       20.41      1.35 o 
  -4  -9   6      166.26      157.25      6.51 o 
  -3  -9   6      126.38      126.96      5.61 o 
  -2  -9   6        3.65        4.26      3.14 o 
  -1  -9   6       23.84       23.78      1.12 o 
   0  -9   6       57.00       56.08      2.47 o 
  -6  -8   6       21.33       22.88      1.35 o 
  -5  -8   6       32.29       30.96      1.35 o 
  -4  -8   6       33.20       30.06      1.12 o 
  -3  -8   6      117.67      122.70      4.71 o 
  -2  -8   6       28.09       28.04      1.35 o 
  -1  -8   6       49.36       51.37      2.47 o 
   0  -8   6        3.65        1.60      3.36 o 
   1  -8   6      108.88      114.40      4.49 o 
   2  -8   6        0.86        0.67      3.36 o 
   3  -8   6      118.19      113.73      4.94 o 
   4  -8   6        2.99        0.67      4.26 o 
   5  -8   6       63.99       69.31      2.92 o 
  -6  -7   6       43.53       44.86      2.24 o 
  -5  -7   6        8.18        8.52      1.12 o 
  -4  -7   6      148.51      138.85      5.61 o 
  -3  -7   6       36.78       36.79      1.35 o 
  -2  -7   6       11.36       10.99      0.90 o 
  -1  -7   6        0.66       -0.22      2.47 o 
   0  -7   6      185.45      186.75     10.09 o 
   1  -7   6       81.52       84.79      3.14 o 
   2  -7   6       93.93       94.89      4.04 o 
   3  -7   6       84.26       84.79      3.14 o 
   4  -7   6      168.60      154.56      6.28 o 
   5  -7   6       19.78       19.29      1.35 o 
  -7  -6   6        2.72        1.57      4.26 o 
  -6  -6   6       15.40       16.38      1.12 o 
  -5  -6   6       62.94       61.91      2.47 o 
  -4  -6   6      130.83      154.33      5.16 o 
  -3  -6   6       34.86       30.96      1.57 o 
  -2  -6   6      192.40      205.25      5.16 o 
  -1  -6   6       84.33       87.93      3.59 o 
   0  -6   6      208.18      207.22      9.53 o 
   1  -6   6       37.85       37.69      1.57 o 
   2  -6   6      121.75      123.38      4.71 o 
   3  -6   6      100.01      106.55      4.26 o 
   4  -6   6      118.63      115.08      4.71 o 
   5  -6   6        2.80        0.45      4.04 o 
  -7  -5   6       86.00       89.28      3.59 o 
  -6  -5   6      105.85      112.16      4.26 o 
  -5  -5   6       67.86       78.51      3.36 o 
  -4  -5   6      203.45      197.85      5.38 o 
  -3  -5   6      154.70      155.45      4.71 o 
  -2  -5   6        0.78        1.35      2.02 o 
  -1  -5   6       98.19       99.60      3.59 o 
   0  -5   6       49.27       44.25      1.79 o 
   1  -5   6        2.84        4.71      0.67 o 
   2  -5   6       77.48       83.00      3.36 o 
   3  -5   6      127.08      128.98      4.94 o 
   4  -5   6       37.28       34.32      1.35 o 
   5  -5   6       45.89       43.97      1.79 o 
   6  -5   6       53.49       59.00      2.69 o 
  -8  -4   6       11.78       11.66      1.35 o 
  -7  -4   6       53.01       50.02      2.47 o 
  -6  -4   6       79.74       89.28      3.81 o 
  -5  -4   6       41.03       41.05      1.79 o 
  -4  -4   6       76.47       76.94      2.92 o 
  -3  -4   6      243.09      253.71      5.16 o 
  -2  -4   6       22.11       23.55      1.12 o 
  -1  -4   6       18.25       14.58      0.67 o 
   0  -4   6      143.27      132.84      4.60 o 
   1  -4   6      943.85     1077.41      9.87 o 
   2  -4   6       12.83       14.36      0.90 o 
   3  -4   6      176.73      182.82      5.38 o 
   4  -4   6       46.82       45.76      2.02 o 
   5  -4   6       55.62       60.57      2.24 o 
   6  -4   6       10.68        8.97      1.57 o 
  -8  -3   6       26.62       24.00      1.35 o 
  -7  -3   6        2.43        6.51      3.81 o 
  -6  -3   6      105.21      114.18      4.49 o 
  -5  -3   6      166.02      180.58      5.16 o 
  -4  -3   6       32.30       33.20      1.35 o 
  -3  -3   6       48.36       48.68      2.02 o 
  -2  -3   6        7.11        6.06      0.67 o 
  -1  -3   6        4.09        3.36      2.02 o 
   0  -3   6      215.13      223.07      4.71 o 
   1  -3   6      342.09      374.39      6.06 o 
   2  -3   6      220.21      228.81      5.38 o 
   3  -3   6      496.29      470.62      8.30 o 
   4  -3   6      328.32      323.47      7.85 o 
   5  -3   6       52.83       56.75      2.69 o 
   6  -3   6        3.51        4.49      4.71 o 
  -8  -2   6       64.90       71.33      3.14 o 
  -7  -2   6       17.71       17.27      1.12 o 
  -6  -2   6      141.44      149.62      5.16 o 
  -5  -2   6       79.02       83.45      3.36 o 
  -4  -2   6       31.25       27.14      1.12 o 
  -3  -2   6        0.95       -1.12      2.02 o 
  -2  -2   6     4024.02     4413.26     17.50 o 
  -1  -2   6       11.34       11.89      0.67 o 
   0  -2   6      221.87      218.47      5.94 o 
   1  -2   6      471.01      473.54      6.95 o 
   2  -2   6      430.52      398.17      7.18 o 
   3  -2   6      184.36      189.55      5.61 o 
   4  -2   6      158.38      158.37      5.83 o 
   5  -2   6        4.63        2.92      4.26 o 
   6  -2   6       37.54       41.05      1.79 o 
  -8  -1   6       77.51       77.84      3.36 o 
  -7  -1   6      278.90      290.94      7.40 o 
  -6  -1   6       11.33       13.01      0.90 o 
  -5  -1   6      161.17      183.04      4.94 o 
  -4  -1   6       64.82       62.81      2.92 o 
  -3  -1   6       49.73       48.68      2.47 o 
  -2  -1   6      120.90      185.51      4.04 o 
  -1  -1   6      390.32      382.02      5.61 o 
   0  -1   6      140.04      125.11      2.70 o 
   1  -1   6      687.10      656.81      8.08 o 
   2  -1   6      191.61      183.49      4.94 o 
   3  -1   6      143.63      149.17      4.94 o 
   4  -1   6       49.00       53.61      2.02 o 
   5  -1   6       66.88       66.40      2.69 o 
   6  -1   6       13.92        6.51      4.94 o 
  -8   0   6       22.28       25.57      1.35 o 
  -7   0   6       63.04       65.50      3.14 o 
  -6   0   6        1.87        2.47      0.90 o 
  -5   0   6      209.28      226.11      5.38 o 
  -4   0   6       68.06       74.47      2.92 o 
  -3   0   6       33.28       47.78      1.79 o 
  -2   0   6       16.15       18.62      0.90 o 
  -1   0   6      843.04      742.50      7.85 o 
   0   0   6        2.51        4.01      0.64 o 
   1   0   6      230.64      214.90      5.16 o 
   2   0   6       79.83       91.75      3.59 o 
   3   0   6      179.31      190.90      5.61 o 
   4   0   6       31.18       32.30      1.12 o 
   5   0   6      114.45      125.62      5.61 o 
   6   0   6       11.92       11.22      1.35 o 
  -8   1   6       14.57       14.58      1.35 o 
  -7   1   6        0.66        5.38      3.59 o 
  -6   1   6       43.82       50.25      2.02 o 
  -5   1   6       18.47       22.43      0.90 o 
  -4   1   6      110.47      111.49      4.49 o 
  -3   1   6      180.57      174.52      4.49 o 
  -2   1   6      272.00      248.77      4.94 o 
  -1   1   6      385.62      329.53      5.61 o 
   0   1   6     1173.28     1136.53     12.11 o 
   1   1   6       96.38      103.86      4.04 o 
   2   1   6      292.24      300.14      6.51 o 
   3   1   6      167.19      156.58      5.61 o 
   4   1   6       22.92       23.78      1.12 o 
   5   1   6        4.58        7.40      4.26 o 
  -8   2   6       84.41       64.83      2.92 o 
  -7   2   6       38.32       39.70      1.79 o 
  -6   2   6       47.65       44.42      1.79 o 
  -5   2   6       53.68       57.20      2.47 o 
  -4   2   6      106.85      106.55      4.04 o 
  -3   2   6       54.27       60.12      2.47 o 
  -2   2   6      777.93      705.71      8.75 o 
  -1   2   6      185.95      152.09      4.71 o 
   0   2   6      356.44      333.59      4.52 o 
   1   2   6      257.28      235.54      5.83 o 
   2   2   6      122.13      122.25      4.71 o 
   3   2   6        2.54       -3.59      3.59 o 
   4   2   6       47.87       49.13      2.02 o 
   5   2   6        3.64        3.14      4.49 o 
  -8   3   6       45.94       43.07      1.79 o 
  -7   3   6       11.31       11.89      1.12 o 
  -6   3   6       27.44       28.49      1.12 o 
  -5   3   6      424.80      403.55      7.40 o 
  -4   3   6      242.13      260.88      6.06 o 
  -3   3   6       62.42       54.96      2.69 o 
  -2   3   6      206.82      196.73      5.16 o 
  -1   3   6      296.11      275.46      6.06 o 
   0   3   6       35.25       37.49      1.12 o 
   1   3   6       11.40       12.11      0.90 o 
   2   3   6      102.11       85.47      3.36 o 
   3   3   6       60.30       52.94      2.24 o 
   4   3   6       10.83        9.65      1.35 o 
   5   3   6        3.79        5.38      4.49 o 
  -8   4   6        3.77        1.35      4.49 o 
  -7   4   6       62.75       57.43      2.24 o 
  -6   4   6       16.08       15.70      1.12 o 
  -5   4   6       47.46       46.66      1.57 o 
  -4   4   6        1.21       -0.45      3.14 o 
  -3   4   6       91.29       94.89      3.81 o 
  -2   4   6      203.83      195.16      5.38 o 
  -1   4   6      654.92      630.56      8.97 o 
   0   4   6       55.34       51.38      1.43 o 
   1   4   6      264.01      244.28      6.28 o 
   2   4   6      100.69       86.36      3.81 o 
   3   4   6        6.38        5.38      1.12 o 
   4   4   6        1.63        1.79      1.12 o 
  -8   5   6       31.57       31.85      1.57 o 
  -7   5   6       35.40       39.70      2.02 o 
  -6   5   6       40.98       37.46      1.35 o 
  -5   5   6        7.75        4.71      4.04 o 
  -4   5   6      373.88      371.70      7.63 o 
  -3   5   6       71.93       77.39      3.14 o 
  -2   5   6       40.10       40.38      1.79 o 
  -1   5   6      137.40      143.56      5.16 o 
   0   5   6      364.82      344.58      5.39 o 
   1   5   6        7.29        7.18      0.90 o 
   2   5   6       79.29       71.11      2.92 o 
   3   5   6       41.15       36.12      1.35 o 
  -7   6   6        7.55        3.59      4.71 o 
  -6   6   6       54.53       53.84      2.47 o 
  -5   6   6       11.70       13.01      1.35 o 
  -4   6   6      211.66      222.08      6.73 o 
  -3   6   6      129.62      126.52      5.16 o 
  -2   6   6      182.73      170.26      5.83 o 
  -1   6   6       98.23       96.46      4.26 o 
   0   6   6      146.82      139.32      3.97 o 
   1   6   6        1.28       -3.81      3.81 o 
   2   6   6       60.06       59.00      2.47 o 
   3   6   6        6.03       -2.47      4.49 o 
  -6   7   6       58.85       63.71      2.24 o 
  -5   7   6       83.22       85.24      3.59 o 
  -4   7   6       38.85       42.85      2.02 o 
  -3   7   6      237.38      219.61      7.18 o 
  -2   7   6        2.93        3.81      3.81 o 
  -1   7   6        6.06        4.49      3.59 o 
   0   7   6       21.47       19.86      0.79 o 
   1   7   6       11.97       11.44      1.12 o 
   2   7   6       11.42        9.42      1.35 o 
  -5   8   6        1.10       -1.35      4.71 o 
  -4   8   6       34.08       36.12      1.57 o 
  -3   8   6       60.13       64.38      2.47 o 
  -2   8   6       32.59       34.77      1.35 o 
  -1   8   6       49.86       50.70      2.47 o 
   0   8   6       59.43       62.38      1.98 o 
   1   8   6       37.32       36.56      1.57 o 
  -1 -11   7       73.41       70.88      2.69 o 
   0 -11   7       20.00       18.84      1.35 o 
  -3 -10   7       14.19       14.58      1.35 o 
  -2 -10   7        1.89       -0.67      3.59 o 
  -1 -10   7       57.27       51.59      2.02 o 
   0 -10   7       37.62       37.46      1.57 o 
  -5  -9   7       22.28       23.10      1.35 o 
  -4  -9   7      157.01      142.44      6.06 o 
  -3  -9   7       16.14       14.13      1.12 o 
  -2  -9   7       52.55       52.94      2.02 o 
  -1  -9   7       33.60       33.65      1.57 o 
   0  -9   7       22.18       21.76      1.12 o 
  -5  -8   7        4.78        3.81      3.81 o 
  -4  -8   7        0.32       -3.36      3.36 o 
  -3  -8   7       43.38       45.31      1.79 o 
  -2  -8   7       32.70       32.75      1.12 o 
  -1  -8   7       76.11       68.87      3.36 o 
   0  -8   7      103.48      107.13      3.07 o 
   1  -8   7       82.87       85.47      3.81 o 
   2  -8   7       45.64       45.09      1.79 o 
   3  -8   7       13.33       15.25      1.12 o 
   4  -8   7        2.61        0.67      4.04 o 
  -6  -7   7        3.56        3.36      4.04 o 
  -5  -7   7      129.15      120.46      5.38 o 
  -4  -7   7       28.09       27.59      1.12 o 
  -3  -7   7      140.31      139.53      5.16 o 
  -2  -7   7        0.47        0.45      0.67 o 
  -1  -7   7       87.74       86.36      3.36 o 
   0  -7   7       27.57       24.85      1.23 o 
   1  -7   7       71.82       80.53      2.92 o 
   2  -7   7        0.49        2.24      2.92 o 
   3  -7   7      280.50      269.41      7.40 o 
   4  -7   7       25.88       26.47      1.35 o 
   5  -7   7       21.62       19.52      1.35 o 
  -7  -6   7        2.52        4.04      4.26 o 
  -6  -6   7       54.32       53.84      2.02 o 
  -5  -6   7       17.85       19.07      1.12 o 
  -4  -6   7      177.57      172.05      5.61 o 
  -3  -6   7      114.26      127.86      4.71 o 
  -2  -6   7      308.71      292.74      6.28 o 
  -1  -6   7       65.64       59.67      2.24 o 
   0  -6   7       95.40       99.74      2.75 o 
   1  -6   7       14.07       16.60      0.90 o 
   2  -6   7       42.35       41.50      1.57 o 
   3  -6   7        0.52       -1.35      3.36 o 
   4  -6   7       41.23       39.93      1.79 o 
   5  -6   7        5.08        4.71      4.49 o 
  -7  -5   7       33.03       32.30      1.57 o 
  -6  -5   7       91.42       92.42      4.04 o 
  -5  -5   7       29.43       32.08      1.12 o 
  -4  -5   7       40.94       39.48      1.79 o 
  -3  -5   7      137.46      124.05      4.49 o 
  -2  -5   7       95.70       95.78      3.81 o 
  -1  -5   7       11.63        8.75      0.67 o 
   0  -5   7       40.51       43.18      3.81 o 
   1  -5   7       16.29       18.17      0.90 o 
   2  -5   7       21.74       22.66      1.12 o 
   3  -5   7       31.06       31.18      1.12 o 
   4  -5   7       87.73       87.71      3.59 o 
   5  -5   7       42.97       45.54      1.79 o 
  -8  -4   7        5.40        7.63      4.04 o 
  -7  -4   7       67.32       67.97      2.92 o 
  -6  -4   7       87.04       94.66      3.81 o 
  -5  -4   7        7.29        4.49      3.14 o 
  -4  -4   7       71.94       65.50      2.92 o 
  -3  -4   7      143.88      136.83      4.26 o 
  -2  -4   7        0.90        2.02      2.02 o 
  -1  -4   7        7.79        8.08      0.67 o 
   0  -4   7      224.44      253.71      3.72 o 
   1  -4   7      125.53      123.38      4.26 o 
   2  -4   7       43.06       41.05      1.57 o 
   3  -4   7       71.90       75.60      3.14 o 
   4  -4   7      104.01      105.65      4.71 o 
   5  -4   7       31.58       32.30      1.57 o 
  -8  -3   7        0.81       -3.36      4.49 o 
  -7  -3   7        6.40        4.26      3.81 o 
  -6  -3   7       37.23       42.40      2.02 o 
  -5  -3   7      305.34      296.77      6.51 o 
  -4  -3   7       14.55       16.82      0.90 o 
  -3  -3   7      191.49      200.32      4.71 o 
  -2  -3   7      166.11      185.29      4.49 o 
  -1  -3   7      102.13      114.63      3.81 o 
   0  -3   7       11.79        9.37      2.58 o 
   1  -3   7      174.67      172.73      4.94 o 
   2  -3   7       53.43       52.04      2.24 o 
   3  -3   7      422.83      409.83      8.52 o 
   4  -3   7       76.69       84.57      3.36 o 
   5  -3   7       21.80       22.88      1.35 o 
  -8  -2   7       51.16       57.65      2.47 o 
  -7  -2   7      115.68      117.99      4.71 o 
  -6  -2   7       97.02       96.91      4.04 o 
  -5  -2   7       43.28       43.97      2.24 o 
  -4  -2   7      101.69      108.35      3.81 o 
  -3  -2   7      224.04      248.32      5.16 o 
  -2  -2   7      108.97      118.44      3.81 o 
  -1  -2   7       69.05       77.84      2.92 o 
   0  -2   7      117.81      113.75      2.86 o 
   1  -2   7      182.82      167.12      4.94 o 
   2  -2   7       15.20       16.38      0.90 o 
   3  -2   7        4.02        2.92      3.36 o 
   4  -2   7       36.53       38.36      1.35 o 
   5  -2   7       36.84       39.26      1.79 o 
  -8  -1   7      106.79      106.33      4.26 o 
  -7  -1   7       17.33       19.52      1.12 o 
  -6  -1   7       86.58       93.77      3.36 o 
  -5  -1   7      188.91      206.82      5.38 o 
  -4  -1   7      244.29      279.05      5.83 o 
  -3  -1   7       32.66       39.03      1.35 o 
  -2  -1   7      151.78      148.72      4.26 o 
  -1  -1   7        0.81        1.12      2.24 o 
   0  -1   7      153.10      138.50      3.59 o 
   1  -1   7       31.77       30.73      1.35 o 
   2  -1   7      209.86      212.88      5.61 o 
   3  -1   7       62.26       62.59      2.92 o 
   4  -1   7      176.80      181.92      6.28 o 
   5  -1   7        0.39       -0.22      4.04 o 
  -8   0   7        2.21        4.04      4.26 o 
  -7   0   7       78.07       91.97      3.81 o 
  -6   0   7       55.18       63.03      2.24 o 
  -5   0   7       42.06       47.56      2.02 o 
  -4   0   7        6.87        6.95      0.67 o 
  -3   0   7       90.03       82.55      3.36 o 
  -2   0   7        3.40        2.24      2.47 o 
  -1   0   7      115.47      101.84      3.81 o 
   0   0   7       14.07       14.69      0.48 o 
   1   0   7      254.52      261.11      5.83 o 
   2   0   7      213.30      210.19      5.83 o 
   3   0   7      133.67      135.04      5.38 o 
   4   0   7       45.63       47.56      1.79 o 
   5   0   7      130.10      146.93      5.61 o 
  -8   1   7       15.75       17.72      1.35 o 
  -7   1   7        0.45       -3.14      3.59 o 
  -6   1   7       58.42       69.54      2.47 o 
  -5   1   7      111.22      107.00      4.49 o 
  -4   1   7        9.91       10.32      0.90 o 
  -3   1   7      178.76      170.48      4.94 o 
  -2   1   7      609.04      583.23      7.85 o 
  -1   1   7       96.81       97.58      3.81 o 
   0   1   7       67.69       67.61      2.14 o 
   1   1   7      412.77      412.97      7.40 o 
   2   1   7       90.39       85.47      3.81 o 
   3   1   7       10.22       10.54      1.12 o 
   4   1   7       32.83       34.32      1.79 o 
   5   1   7       31.55       33.87      1.79 o 
  -8   2   7      127.99       97.80      4.04 o 
  -7   2   7       46.61       43.07      1.79 o 
  -6   2   7       64.20       72.46      2.47 o 
  -5   2   7       54.81       56.98      2.02 o 
  -4   2   7       16.31        5.83      3.59 o 
  -3   2   7       15.34       11.89      0.90 o 
  -2   2   7       69.95       60.79      2.92 o 
  -1   2   7      118.76      119.56      4.26 o 
   0   2   7      281.79      260.37      7.18 o 
   1   2   7      264.73      240.25      6.28 o 
   2   2   7       80.92       81.88      3.14 o 
   3   2   7       23.62       23.55      1.35 o 
   4   2   7       23.57       28.04      1.35 o 
  -8   3   7       35.13       35.67      1.79 o 
  -7   3   7       21.27       19.52      1.35 o 
  -6   3   7       20.48       23.78      1.35 o 
  -5   3   7      368.74      388.75      8.30 o 
  -4   3   7       90.29       91.07      3.81 o 
  -3   3   7        0.74       -1.35      3.14 o 
  -2   3   7      218.22      212.21      5.83 o 
  -1   3   7       78.52       76.49      3.14 o 
   0   3   7       36.84       33.32      1.11 o 
   1   3   7       43.17       37.24      1.79 o 
   2   3   7      102.46       92.87      4.26 o 
   3   3   7       22.52       25.80      1.35 o 
   4   3   7       36.06       39.70      1.79 o 
  -8   4   7       34.19       34.55      1.79 o 
  -7   4   7       52.89       52.04      2.02 o 
  -6   4   7        9.91        8.52      1.35 o 
  -5   4   7       76.80       74.03      3.36 o 
  -4   4   7       74.45       75.60      3.59 o 
  -3   4   7       37.76       40.83      1.57 o 
  -2   4   7       61.11       74.25      2.69 o 
  -1   4   7      214.88      193.14      6.06 o 
   0   4   7      436.81      376.57      7.63 o 
   1   4   7       74.16       66.40      2.92 o 
   2   4   7       86.95       74.47      3.81 o 
   3   4   7        2.95        6.51      4.49 o 
  -7   5   7       49.97       50.47      2.24 o 
  -6   5   7        8.71        8.75      1.35 o 
  -5   5   7       87.53       84.57      3.14 o 
  -4   5   7      128.09      134.59      5.83 o 
  -3   5   7       16.99       17.50      1.12 o 
  -2   5   7        2.78       -2.02      3.59 o 
  -1   5   7      288.03      277.93      7.40 o 
   0   5   7       40.99       38.07      1.24 o 
   1   5   7       27.88       25.12      1.12 o 
   2   5   7       67.95       65.28      2.92 o 
   3   5   7       96.03       93.09      4.04 o 
  -7   6   7        9.35        6.06      5.61 o 
  -6   6   7       60.48       61.24      2.47 o 
  -5   6   7        9.44        9.87      1.35 o 
  -4   6   7       73.82       71.56      2.69 o 
  -3   6   7      198.36      206.15      6.73 o 
  -2   6   7       94.90       84.57      3.59 o 
  -1   6   7       74.63       69.99      3.36 o 
   0   6   7       93.76       88.43      4.94 o 
   1   6   7        4.18        3.14      1.12 o 
   2   6   7        7.06        4.49      4.26 o 
  -6   7   7        6.36       -5.38      5.38 o 
  -5   7   7       29.22       32.97      1.57 o 
  -4   7   7       12.60       11.66      1.35 o 
  -3   7   7       16.09       19.29      1.35 o 
  -2   7   7       42.82       51.37      1.57 o 
  -1   7   7       28.93       28.71      1.35 o 
   0   7   7        6.07        5.35      0.86 o 
   1   7   7       20.20       19.07      1.35 o 
  -4   8   7       24.30       24.68      1.79 o 
  -3   8   7       16.98       15.03      1.35 o 
  -2   8   7       28.91       25.12      1.57 o 
  -1   8   7       47.98       49.13      2.24 o 
  -3 -10   8        0.20       -1.12      4.04 o 
  -2 -10   8        1.84       -4.04      4.04 o 
  -1 -10   8       50.33       46.43      2.02 o 
   0 -10   8       34.05       31.85      1.79 o 
  -4  -9   8        3.93        2.92      4.04 o 
  -3  -9   8       30.70       29.61      1.57 o 
  -2  -9   8       24.82       23.33      1.12 o 
  -1  -9   8       43.16       39.70      1.57 o 
   0  -9   8        3.79        4.04      3.59 o 
  -5  -8   8       17.25       17.05      1.12 o 
  -4  -8   8       14.86       15.48      1.12 o 
  -3  -8   8       39.69       36.12      1.79 o 
  -2  -8   8        3.52        4.94      2.92 o 
  -1  -8   8       30.27       24.68      1.12 o 
   0  -8   8      327.49      344.79     17.16 o 
   1  -8   8       35.44       36.79      1.35 o 
   2  -8   8       16.37       17.72      1.12 o 
   3  -8   8       31.06       28.71      1.35 o 
   4  -8   8        8.41        4.49      4.71 o 
  -6  -7   8        4.85        2.69      3.81 o 
  -5  -7   8       33.67       30.51      1.12 o 
  -4  -7   8       26.42       25.57      1.12 o 
  -3  -7   8       45.66       45.76      1.79 o 
  -2  -7   8       74.62       70.88      2.69 o 
  -1  -7   8       62.32       54.29      2.47 o 
   0  -7   8       51.90       50.57      2.24 o 
   1  -7   8       52.04       54.29      2.24 o 
   2  -7   8       26.18       28.26      1.12 o 
   3  -7   8       51.29       50.25      2.02 o 
   4  -7   8       25.98       26.47      1.35 o 
  -7  -6   8       12.92       11.89      1.35 o 
  -6  -6   8       12.24       13.46      1.12 o 
  -5  -6   8       56.08       51.37      2.24 o 
  -4  -6   8       87.57       84.12      3.36 o 
  -3  -6   8      134.84      126.29      4.94 o 
  -2  -6   8       84.63       79.63      3.36 o 
  -1  -6   8       76.52       69.54      3.14 o 
   0  -6   8       28.81       28.76      2.13 o 
   1  -6   8        6.35        6.28      0.90 o 
   2  -6   8        0.41       -0.45      2.92 o 
   3  -6   8       12.97       11.66      1.12 o 
   4  -6   8        3.24       -3.36      4.49 o 
  -7  -5   8       14.60       13.23      1.35 o 
  -6  -5   8        3.43        5.38      3.59 o 
  -5  -5   8        0.85       -0.45      3.14 o 
  -4  -5   8       82.10       77.84      3.36 o 
  -3  -5   8       21.50       21.98      0.90 o 
  -2  -5   8       93.19       89.50      3.81 o 
  -1  -5   8      113.13      115.08      4.26 o 
   0  -5   8       50.82       54.63      4.15 o 
   1  -5   8       17.08       14.36      0.90 o 
   2  -5   8       65.42       67.07      2.69 o 
   3  -5   8        0.40       -3.36      3.81 o 
   4  -5   8       22.21       21.76      1.35 o 
   5  -5   8       38.42       39.03      1.79 o 
  -7  -4   8       29.18       29.16      1.35 o 
  -6  -4   8       21.14       18.84      1.12 o 
  -5  -4   8       91.49       92.87      3.59 o 
  -4  -4   8       46.35       52.72      2.24 o 
  -3  -4   8       70.04       72.46      2.92 o 
  -2  -4   8       25.49       26.02      1.12 o 
  -1  -4   8      154.39      150.29      4.49 o 
   0  -4   8       97.44       95.50      2.77 o 
   1  -4   8       14.75       18.17      0.90 o 
   2  -4   8       32.65       33.65      1.12 o 
   3  -4   8      318.67      324.14      8.30 o 
   4  -4   8        8.72        9.42      1.35 o 
   5  -4   8        8.90       10.09      1.35 o 
  -8  -3   8       15.64       13.23      1.35 o 
  -7  -3   8        5.79        3.81      3.81 o 
  -6  -3   8       98.66       98.70      4.26 o 
  -5  -3   8       15.91       17.05      1.12 o 
  -4  -3   8      132.49      130.11      4.71 o 
  -3  -3   8      477.81      493.50      7.63 o 
  -2  -3   8      581.54      585.47      8.08 o 
  -1  -3   8       39.28       34.77      1.57 o 
   0  -3   8       64.09       62.05      2.36 o 
   1  -3   8       11.54       10.54      0.90 o 
   2  -3   8       36.35       35.44      1.57 o 
   3  -3   8        2.14       -0.67      3.59 o 
   4  -3   8       22.98       22.43      1.35 o 
   5  -3   8       27.67       29.39      1.79 o 
  -8  -2   8       83.59       79.41      3.59 o 
  -7  -2   8       48.02       52.94      2.24 o 
  -6  -2   8       95.63       96.46      4.04 o 
  -5  -2   8       47.28       49.35      2.02 o 
  -4  -2   8       30.47       30.28      1.12 o 
  -3  -2   8      138.54      138.63      4.71 o 
  -2  -2   8       39.06       37.91      1.79 o 
  -1  -2   8       16.34       14.81      0.67 o 
   0  -2   8      308.83      293.23      9.08 o 
   1  -2   8      119.50      120.24      4.71 o 
   2  -2   8        8.42        8.52      0.90 o 
   3  -2   8       31.00       29.83      1.12 o 
   4  -2   8      100.49      112.83      4.49 o 
   5  -2   8        0.82        0.45      4.04 o 
  -8  -1   8        0.91        0.90      1.12 o 
  -7  -1   8       23.00       25.35      1.12 o 
  -6  -1   8       97.56      103.86      4.26 o 
  -5  -1   8      240.70      265.37      6.51 o 
  -4  -1   8       33.28       30.96      1.12 o 
  -3  -1   8      119.63      126.96      4.49 o 
  -2  -1   8       70.10       91.30      3.14 o 
  -1  -1   8        8.82        8.97      0.67 o 
   0  -1   8       36.44       33.54      1.02 o 
   1  -1   8      100.72       91.97      4.04 o 
   2  -1   8       25.14       24.00      1.35 o 
   3  -1   8       29.23       33.87      1.57 o 
   4  -1   8       68.75       75.82      2.92 o 
   5  -1   8       64.65       69.54      3.14 o 
  -8   0   8       10.52        7.85      4.26 o 
  -7   0   8       11.74       13.91      1.12 o 
  -6   0   8       21.90       25.12      1.12 o 
  -5   0   8       39.32       40.15      1.57 o 
  -4   0   8       14.05       13.46      0.90 o 
  -3   0   8       47.97       59.89      2.47 o 
  -2   0   8      100.97      102.96      4.04 o 
  -1   0   8       23.13       22.21      0.90 o 
   0   0   8       85.55       85.10      2.61 o 
   1   0   8      199.30      200.77      5.83 o 
   2   0   8       76.20       79.18      3.36 o 
   3   0   8       62.46       63.03      2.69 o 
   4   0   8       85.59      100.50      3.36 o 
  -8   1   8       11.72        2.69      4.94 o 
  -7   1   8       42.02       48.45      1.79 o 
  -6   1   8       52.88       52.49      2.24 o 
  -5   1   8       70.20       71.33      2.92 o 
  -4   1   8      140.71      132.12      5.16 o 
  -3   1   8      139.61      146.48      5.16 o 
  -2   1   8       65.03       64.16      2.69 o 
  -1   1   8      112.52      111.71      4.04 o 
   0   1   8       54.95       52.19      1.50 o 
   1   1   8       28.33       28.04      1.12 o 
   2   1   8       31.51       34.32      1.57 o 
   3   1   8       15.89       17.50      1.12 o 
   4   1   8       16.72       18.62      1.35 o 
  -8   2   8      126.68      133.47      5.38 o 
  -7   2   8       11.16        4.49      5.16 o 
  -6   2   8      103.20       95.78      4.04 o 
  -5   2   8      138.59      127.86      4.94 o 
  -4   2   8       93.31       90.18      3.81 o 
  -3   2   8       25.76       22.43      0.90 o 
  -2   2   8       83.76       80.53      3.36 o 
  -1   2   8       22.88       21.53      1.12 o 
   0   2   8      147.50      143.51      4.26 o 
   1   2   8       12.34       12.34      0.90 o 
   2   2   8       96.16       92.42      4.04 o 
   3   2   8       46.95       48.68      2.02 o 
   4   2   8       27.40       27.59      1.57 o 
  -8   3   8        5.60        6.51      1.57 o 
  -7   3   8       38.49       42.17      1.79 o 
  -6   3   8       31.65       29.61      1.57 o 
  -5   3   8       67.89       68.64      2.69 o 
  -4   3   8        2.71        2.02      3.81 o 
  -3   3   8       70.96       70.66      3.14 o 
  -2   3   8       24.52       22.66      1.12 o 
  -1   3   8       11.40       10.32      0.90 o 
   0   3   8       20.67       17.50      0.79 o 
   1   3   8       77.61       74.92      3.81 o 
   2   3   8       54.69       59.89      2.47 o 
   3   3   8       33.02       36.34      1.57 o 
  -7   4   8       38.30       41.72      1.57 o 
  -6   4   8        9.33       11.66      1.35 o 
  -5   4   8       45.92       49.35      2.24 o 
  -4   4   8       10.04       11.44      1.12 o 
  -3   4   8        9.58       10.32      1.12 o 
  -2   4   8       34.16       43.07      1.35 o 
  -1   4   8      222.85      210.41      6.73 o 
   0   4   8       61.71       56.76      4.37 o 
   1   4   8      165.25      159.04      6.73 o 
   2   4   8       18.10       17.27      1.35 o 
   3   4   8       20.83       21.76      1.57 o 
  -7   5   8        4.75        0.90      5.61 o 
  -6   5   8       95.33       92.87      4.26 o 
  -5   5   8       12.75       13.91      1.35 o 
  -4   5   8       43.54       44.42      1.57 o 
  -3   5   8        1.76        1.57      4.04 o 
  -2   5   8      116.84      114.85      4.94 o 
  -1   5   8       20.56       24.45      1.35 o 
   0   5   8       42.60       40.85      1.27 o 
   1   5   8       20.14       20.19      1.35 o 
   2   5   8      169.94      163.53      6.73 o 
  -6   6   8       24.42       26.25      1.57 o 
  -5   6   8       41.02       43.97      1.79 o 
  -4   6   8       46.15       45.09      1.57 o 
  -3   6   8       27.71       26.25      1.35 o 
  -2   6   8       26.85       28.49      1.57 o 
  -1   6   8       17.31       14.81      1.35 o 
   0   6   8        9.55        6.63      3.09 o 
   1   6   8       12.91        8.97      4.94 o 
  -5   7   8        0.58       -5.16      5.16 o 
  -4   7   8        7.15        6.28      4.71 o 
  -3   7   8       27.79       36.12      1.57 o 
  -2   7   8       11.79       13.23      1.35 o 
  -1   7   8       46.75       42.17      2.02 o 
  -2 -10   9        5.37        6.06      3.81 o 
  -1 -10   9       16.50       16.15      1.35 o 
   0 -10   9        2.05       -4.04      4.04 o 
  -4  -9   9        8.73        8.08      1.12 o 
  -3  -9   9        3.84        1.79      3.81 o 
  -2  -9   9       17.39       16.38      1.12 o 
  -1  -9   9        6.15        6.51      1.12 o 
   0  -9   9       51.96       51.14      2.02 o 
  -5  -8   9       24.83       20.86      1.35 o 
  -4  -8   9        1.11        5.16      3.59 o 
  -3  -8   9        2.03       -0.22      3.36 o 
  -2  -8   9        0.32       -2.47      3.36 o 
  -1  -8   9       84.97       76.04      3.36 o 
   0  -8   9       34.47       33.65      0.86 o 
   1  -8   9       45.70       45.99      2.02 o 
   2  -8   9       30.58       30.96      1.35 o 
   3  -8   9       63.83       57.65      2.47 o 
  -6  -7   9        8.19       -0.45      4.49 o 
  -5  -7   9       12.57       12.79      1.12 o 
  -4  -7   9        7.16        7.18      1.12 o 
  -3  -7   9       54.31       52.04      2.02 o 
  -2  -7   9       71.25       66.40      3.14 o 
  -1  -7   9       65.96       62.36      2.69 o 
   0  -7   9       36.41       37.17      1.02 o 
   1  -7   9       43.98       39.93      2.24 o 
   2  -7   9       23.80       26.25      1.35 o 
   3  -7   9       16.59       18.62      1.35 o 
  -6  -6   9        4.46        5.61      3.81 o 
  -5  -6   9       27.18       24.90      1.12 o 
  -4  -6   9       32.36       31.18      1.57 o 
  -3  -6   9        4.36        2.24      2.92 o 
  -2  -6   9       56.25       49.80      2.47 o 
  -1  -6   9       27.70       27.82      1.35 o 
   0  -6   9        1.10        1.93      2.36 o 
   1  -6   9       17.17       21.76      1.12 o 
   2  -6   9       25.06       27.37      1.35 o 
   3  -6   9        2.59        0.45      4.04 o 
   4  -6   9       11.64        4.49      4.71 o 
  -7  -5   9       14.29       13.23      1.35 o 
  -6  -5   9        0.21       -3.14      3.59 o 
  -5  -5   9       21.65       17.95      1.12 o 
  -4  -5   9       53.05       51.37      1.57 o 
  -3  -5   9       28.41       29.16      1.35 o 
  -2  -5   9       21.92       20.64      0.90 o 
  -1  -5   9       89.72       83.00      3.14 o 
   0  -5   9      254.93      258.93      7.07 o 
   1  -5   9        7.20        8.75      0.90 o 
   2  -5   9       20.33       18.62      1.12 o 
   3  -5   9        4.41        3.14      4.26 o 
   4  -5   9       11.41       12.56      1.35 o 
  -7  -4   9        4.66        4.71      1.12 o 
  -6  -4   9       29.59       29.16      1.12 o 
  -5  -4   9       13.37       13.68      0.90 o 
  -4  -4   9       33.58       33.42      1.57 o 
  -3  -4   9       25.38       27.59      0.90 o 
  -2  -4   9       12.28       12.56      0.90 o 
  -1  -4   9       87.23       88.61      3.36 o 
   0  -4   9       68.25       71.59      3.25 o 
   1  -4   9       31.77       30.96      1.12 o 
   2  -4   9      129.72      128.54      5.16 o 
   3  -4   9      102.67      100.05      3.81 o 
   4  -4   9       10.46        7.18      4.71 o 
  -8  -3   9        8.75        3.36      4.71 o 
  -7  -3   9       19.88       20.41      1.35 o 
  -6  -3   9        9.49        9.20      1.12 o 
  -5  -3   9       11.25       11.22      0.90 o 
  -4  -3   9       24.90       24.68      1.12 o 
  -3  -3   9      926.89      924.87     10.99 o 
  -2  -3   9       43.13       45.99      1.79 o 
  -1  -3   9       77.88       72.01      3.14 o 
   0  -3   9       93.08       90.33      2.54 o 
   1  -3   9       58.26       56.53      2.47 o 
   2  -3   9      114.21      123.60      4.26 o 
   4  -3   9        0.64        2.02      4.04 o 
  -8  -2   9       59.73       58.10      2.24 o 
  -7  -2   9        0.22        4.49      3.59 o 
  -6  -2   9       48.79       54.29      2.47 o 
  -5  -2   9       43.25       44.86      1.79 o 
  -4  -2   9       60.19       61.01      2.47 o 
  -3  -2   9        5.13        4.94      2.92 o 
  -2  -2   9      133.23      132.35      4.94 o 
  -1  -2   9       28.77       30.51      1.12 o 
   0  -2   9      126.19      118.29      6.62 o 
   1  -2   9        9.73        8.75      0.90 o 
   2  -2   9       42.23       43.52      2.02 o 
   3  -2   9       11.18       12.79      1.12 o 
   4  -2   9       27.34       27.14      1.35 o 
  -8  -1   9        5.04        2.69      4.26 o 
  -7  -1   9        3.70        2.47      3.81 o 
  -6  -1   9       47.19       48.90      2.02 o 
  -5  -1   9       48.14       49.57      2.02 o 
  -4  -1   9       39.06       45.31      2.02 o 
  -3  -1   9       34.22       33.42      1.12 o 
  -2  -1   9      140.12      120.01      4.71 o 
  -1  -1   9        1.15       -2.47      2.47 o 
   0  -1   9       12.08       11.48      0.67 o 
   1  -1   9       12.01       13.23      0.90 o 
   2  -1   9       40.18       41.95      1.79 o 
   3  -1   9       14.25       15.03      1.12 o 
   4  -1   9       59.46       63.71      2.92 o 
  -8   0   9        2.41        1.79      4.26 o 
  -7   0   9       12.45       12.34      1.12 o 
  -6   0   9        0.38        0.22      3.36 o 
  -5   0   9       63.50       62.14      2.47 o 
  -4   0   9       97.20       98.48      4.26 o 
  -3   0   9      139.23      134.59      5.16 o 
  -2   0   9       74.15       69.31      2.92 o 
  -1   0   9      214.19      220.95      5.83 o 
   0   0   9        5.78        7.79      1.12 o 
   1   0   9       61.43       65.05      2.69 o 
   2   0   9       38.86       41.95      1.79 o 
   3   0   9       14.01       15.25      1.12 o 
   4   0   9        4.92        0.45      4.71 o 
  -8   1   9       16.05       18.62      1.35 o 
  -7   1   9       25.34       24.68      1.57 o 
  -6   1   9       47.43       47.11      1.79 o 
  -5   1   9       30.90       30.06      1.35 o 
  -4   1   9       39.38       38.36      1.57 o 
  -3   1   9      159.41      163.75      5.61 o 
  -2   1   9       24.36       23.78      1.35 o 
  -1   1   9       38.28       40.15      1.79 o 
   0   1   9       82.64       81.82      2.38 o 
   1   1   9       27.61       30.06      1.12 o 
   2   1   9        1.23        2.47      3.36 o 
   3   1   9       25.48       27.59      1.57 o 
  -8   2   9        3.78        8.30      5.83 o 
  -7   2   9       18.07       19.52      1.57 o 
  -6   2   9      209.58      202.78      7.18 o 
  -5   2   9      147.22      145.58      5.83 o 
  -4   2   9       18.10       17.72      1.12 o 
  -3   2   9       47.11       42.62      1.79 o 
  -2   2   9       37.32       38.13      1.79 o 
  -1   2   9        2.53        2.47      3.14 o 
   0   2   9        1.47       -2.13      2.22 o 
   1   2   9       28.16       30.51      1.12 o 
   2   2   9       29.59       30.51      1.35 o 
   3   2   9       16.44       15.93      1.35 o 
  -7   3   9        0.62       -5.61      5.83 o 
  -6   3   9       11.19       13.91      1.57 o 
  -5   3   9        0.40        3.36      4.26 o 
  -4   3   9       23.22       20.19      1.35 o 
  -3   3   9       37.18       39.03      1.57 o 
  -2   3   9      134.95      134.37      5.38 o 
  -1   3   9       26.03       22.43      1.12 o 
   0   3   9       98.79       93.72      2.86 o 
   1   3   9       47.15       49.13      1.79 o 
   2   3   9        5.43       -0.45      4.49 o 
  -7   4   9       27.13       26.69      1.79 o 
  -6   4   9        8.52        9.65      1.57 o 
  -5   4   9      149.41      156.13      6.06 o 
  -4   4   9       10.53       13.01      1.35 o 
  -3   4   9        0.44        0.67      4.04 o 
  -2   4   9       15.47       16.60      1.12 o 
  -1   4   9      116.51      114.40      4.71 o 
   0   4   9        0.66        0.64      2.80 o 
   1   4   9       45.74       47.56      1.79 o 
   2   4   9       38.91       38.81      1.57 o 
  -6   5   9        8.78        9.20      1.57 o 
  -5   5   9       53.75       57.43      2.47 o 
  -4   5   9       38.53       41.50      1.79 o 
  -3   5   9       40.55       33.20      1.57 o 
  -2   5   9       22.32       24.90      1.35 o 
  -1   5   9       50.49       46.88      2.47 o 
   0   5   9        1.51        5.12      2.93 o 
   1   5   9       34.18       32.30      1.57 o 
  -5   6   9        6.81        6.06      1.57 o 
  -4   6   9       50.12       49.80      2.24 o 
  -3   6   9        1.32       -2.47      4.71 o 
  -2   6   9        0.91       -0.90      4.49 o 
  -1   6   9        4.04        6.28      4.26 o 
  -3  -9  10        1.17       -4.04      4.04 o 
  -2  -9  10        4.88        4.94      1.12 o 
  -1  -9  10       26.43       24.45      1.35 o 
   0  -9  10       39.23       36.12      1.35 o 
  -4  -8  10       11.09       11.22      1.12 o 
  -3  -8  10        1.70        1.35      3.36 o 
  -2  -8  10        8.98        8.08      1.12 o 
  -1  -8  10        4.23        4.04      3.59 o 
   0  -8  10       30.14       30.32      1.12 o 
   1  -8  10        3.29        1.57      4.26 o 
   2  -8  10      100.86      101.62      4.71 o 
  -5  -7  10       32.07       27.37      1.35 o 
  -4  -7  10        9.48        8.52      1.12 o 
  -3  -7  10       54.42       48.23      1.57 o 
  -2  -7  10        6.95        7.40      0.90 o 
  -1  -7  10       29.08       29.39      1.12 o 
   0  -7  10        8.08        8.09      1.01 o 
   1  -7  10       23.87       25.57      1.35 o 
   2  -7  10        0.19       -1.12      4.04 o 
  -6  -6  10        1.13        0.90      3.81 o 
  -5  -6  10        0.62       -1.12      3.59 o 
  -4  -6  10        8.41        6.73      1.12 o 
  -3  -6  10        4.25        4.49      3.36 o 
  -2  -6  10        2.23        0.90      3.14 o 
  -1  -6  10       13.69       12.79      0.90 o 
   0  -6  10       16.06       15.78      1.12 o 
   1  -6  10       18.49       20.41      1.12 o 
   3  -6  10       15.03       15.48      1.35 o 
  -7  -5  10       15.01       14.58      1.35 o 
  -6  -5  10        0.65        2.92      3.59 o 
  -5  -5  10        5.38        3.81      3.59 o 
  -4  -5  10       10.17       10.77      1.12 o 
  -3  -5  10        8.62        8.08      0.90 o 
  -2  -5  10        3.32       -0.67      3.14 o 
  -1  -5  10      111.22      108.80      5.16 o 
   0  -5  10       53.87       52.91      2.13 o 
   1  -5  10       24.06       26.47      1.12 o 
   2  -5  10       39.54       40.83      2.02 o 
   3  -5  10       28.84       27.59      1.57 o 
  -7  -4  10        1.50        5.38      3.81 o 
  -6  -4  10       33.64       30.51      1.35 o 
  -5  -4  10        0.38       -2.47      3.36 o 
  -4  -4  10       31.38       31.18      1.12 o 
  -3  -4  10       60.27       54.73      2.24 o 
  -2  -4  10       66.76       68.19      3.14 o 
  -1  -4  10       24.17       22.43      1.12 o 
   0  -4  10       47.47       44.20      1.12 o 
   1  -4  10       23.08       24.00      1.12 o 
   2  -4  10      116.64      111.94      5.16 o 
   3  -4  10       10.38       11.66      1.35 o 
  -7  -3  10       10.46        3.14      4.26 o 
  -6  -3  10        0.82       -1.57      3.59 o 
  -5  -3  10        2.93        1.35      3.36 o 
  -4  -3  10       42.74       50.02      1.79 o 
  -3  -3  10       39.46       39.26      1.57 o 
  -2  -3  10       31.22       28.71      1.35 o 
  -1  -3  10       77.38       67.74      2.92 o 
   0  -3  10       97.70       86.92      2.45 o 
   1  -3  10        2.20        3.81      1.12 o 
   3  -3  10        5.09        4.04      4.26 o 
  -7  -2  10        7.96        6.73      4.04 o 
  -6  -2  10       27.87       28.49      1.12 o 
  -5  -2  10       47.78       49.35      2.24 o 
  -4  -2  10        4.51        3.14      0.90 o 
  -3  -2  10       70.05       66.17      2.69 o 
  -2  -2  10       13.10       13.01      0.90 o 
  -1  -2  10       50.54       46.88      2.02 o 
   0  -2  10        7.57        8.08      0.63 o 
   1  -2  10       58.80       58.55      2.69 o 
   2  -2  10        5.56        3.14      4.04 o 
   3  -2  10       40.47       45.54      1.57 o 
  -7  -1  10        1.82        0.67      4.04 o 
  -6  -1  10        2.31       -2.69      3.81 o 
  -5  -1  10        2.65       -1.35      3.59 o 
  -4  -1  10       41.95       36.56      1.79 o 
  -3  -1  10       10.81       10.32      0.90 o 
  -2  -1  10       63.09       61.01      2.47 o 
  -1  -1  10       10.59       11.66      0.90 o 
   0  -1  10       87.65       91.36      2.77 o 
   1  -1  10       39.98       43.07      2.02 o 
   2  -1  10       28.96       28.71      1.35 o 
   3  -1  10        8.44       10.77      1.35 o 
  -7   0  10        6.79        8.52      1.35 o 
  -6   0  10       13.40       12.56      1.35 o 
  -5   0  10       11.73       10.32      1.12 o 
  -4   0  10       86.57       84.12      3.14 o 
  -3   0  10      220.26      210.41      6.28 o 
  -2   0  10       57.64       57.65      2.47 o 
  -1   0  10       32.04       29.61      1.35 o 
   0   0  10       72.54       75.09      5.38 o 
   1   0  10        9.92       10.77      1.12 o 
   2   0  10        0.36       -1.79      3.81 o 
   3   0  10        4.48        3.81      1.35 o 
  -7   1  10       10.86       14.13      1.35 o 
  -6   1  10       17.06       18.62      1.35 o 
  -5   1  10       14.34       13.01      1.12 o 
  -4   1  10       18.23       16.38      1.12 o 
  -3   1  10       29.20       30.51      1.57 o 
  -2   1  10       35.96       36.34      1.57 o 
  -1   1  10       93.13       93.32      3.59 o 
   0   1  10       60.57       62.47      2.69 o 
   1   1  10        7.33        8.30      1.12 o 
   2   1  10        4.25        6.06      4.04 o 
  -7   2  10        5.03        3.59      4.94 o 
  -6   2  10      122.79      131.23      4.94 o 
  -5   2  10       45.59       44.42      1.35 o 
  -4   2  10        8.86        8.30      1.12 o 
  -3   2  10       82.74       98.03      4.04 o 
  -2   2  10       20.26       23.10      1.12 o 
  -1   2  10       32.96       30.96      1.57 o 
   0   2  10        0.51        3.22      2.30 o 
   1   2  10       16.99       20.19      1.35 o 
   2   2  10        4.84       -0.22      4.49 o 
  -7   3  10        2.62       -5.61      5.61 o 
  -6   3  10       16.56       15.03      1.57 o 
  -5   3  10       37.11       39.03      1.57 o 
  -4   3  10       20.79       20.86      1.35 o 
  -3   3  10       28.42       32.30      1.35 o 
  -2   3  10       55.34       50.47      2.02 o 
  -1   3  10      123.39      118.89      4.71 o 
   0   3  10       15.59       16.57      1.79 o 
   1   3  10       19.49       21.53      1.35 o 
  -6   4  10       53.89       50.25      2.24 o 
  -5   4  10       47.46       44.64      2.24 o 
  -4   4  10       10.85       12.11      1.35 o 
  -3   4  10        0.63       -4.04      4.04 o 
  -2   4  10       80.06       78.51      3.14 o 
  -1   4  10        1.21        0.45      4.26 o 
   0   4  10        4.35        4.53      2.93 o 
  -5   5  10       37.94       40.15      2.02 o 
  -4   5  10       67.67       66.85      2.69 o 
  -3   5  10       32.09       33.42      1.57 o 
  -2   5  10        8.68        6.95      4.71 o 
  -1   5  10       14.27       13.68      1.35 o 
  -4  -8  11        6.70        6.06      4.26 o 
  -3  -8  11       12.00        8.97      1.12 o 
  -2  -8  11        5.96        4.04      3.81 o 
  -1  -8  11        2.86        4.94      3.81 o 
   0  -8  11        8.75        8.27      2.58 o 
   1  -8  11        9.25        9.42      1.35 o 
  -5  -7  11       21.03       19.07      1.35 o 
  -4  -7  11       15.40       14.58      1.12 o 
  -3  -7  11        6.17        5.61      1.12 o 
  -2  -7  11        7.30        7.85      1.12 o 
  -1  -7  11        0.17        2.47      3.59 o 
   0  -7  11        0.36       -0.50      4.82 o 
   1  -7  11        0.34        3.81      4.04 o 
  -5  -6  11        8.40        9.65      1.12 o 
  -4  -6  11        0.25       -2.92      3.59 o 
  -3  -6  11        7.18        7.18      1.12 o 
  -2  -6  11        9.74        9.65      1.12 o 
  -1  -6  11       10.65       10.09      1.12 o 
   0  -6  11        6.11        3.95      1.08 o 
   1  -6  11       28.15       26.69      1.35 o 
   2  -6  11        0.33       -1.35      4.94 o 
  -6  -5  11       18.07        7.63      4.71 o 
  -5  -5  11        4.51        4.49      3.81 o 
  -4  -5  11        1.96        6.06      3.59 o 
  -3  -5  11       31.15       24.68      1.12 o 
  -2  -5  11       13.55       12.79      1.12 o 
  -1  -5  11       18.00       17.27      1.12 o 
   0  -5  11        8.60        6.51      0.79 o 
   1  -5  11       24.56       27.14      1.35 o 
   2  -5  11      135.31      118.67      5.61 o 
  -6  -4  11        0.45        0.22      3.59 o 
  -5  -4  11        9.07       10.09      1.12 o 
  -4  -4  11       76.75       85.47      3.14 o 
  -3  -4  11      113.92      105.88      4.49 o 
  -2  -4  11        1.99       -0.22      3.36 o 
  -1  -4  11       22.57       21.31      1.12 o 
   0  -4  11        9.37       10.22      0.79 o 
   1  -4  11       14.55       15.03      1.12 o 
   2  -4  11        0.37        2.02      4.26 o 
  -7  -3  11       10.95       12.56      1.35 o 
  -6  -3  11        5.26        5.83      1.12 o 
  -5  -3  11        0.29       -0.90      3.59 o 
  -4  -3  11        3.81        4.04      1.12 o 
  -3  -3  11        0.20        0.90      3.59 o 
  -2  -3  11        0.33        3.59      3.36 o 
  -1  -3  11       86.92       75.82      2.92 o 
   0  -3  11       61.12       63.99      4.26 o 
   1  -3  11        0.19        0.45      3.59 o 
   2  -3  11       17.04       18.17      1.35 o 
  -7  -2  11       12.37       14.81      1.35 o 
  -6  -2  11       32.56       30.96      1.79 o 
  -5  -2  11        0.56       -2.92      3.81 o 
  -4  -2  11        6.62        6.51      1.12 o 
  -3  -2  11        9.73        8.75      1.12 o 
  -2  -2  11        6.40        0.90      3.36 o 
  -1  -2  11        3.41        5.16      3.36 o 
   0  -2  11       39.54       39.37      1.11 o 
   1  -2  11       14.36       17.50      1.12 o 
   2  -2  11       13.21       16.15      1.35 o 
  -7  -1  11        0.41       -2.69      4.26 o 
  -6  -1  11        0.25        1.35      3.81 o 
  -5  -1  11        2.71       -0.45      3.81 o 
  -4  -1  11        2.70       -3.81      4.04 o 
  -3  -1  11       26.28       23.78      1.35 o 
  -2  -1  11       21.26       22.66      1.12 o 
  -1  -1  11       58.16       58.32      2.47 o 
   0  -1  11       50.37       53.98      1.59 o 
   1  -1  11       41.75       44.42      2.24 o 
   2  -1  11       16.67       17.27      1.35 o 
  -7   0  11        4.15        7.18      4.49 o 
  -6   0  11        2.78        2.02      4.49 o 
  -5   0  11        9.15        8.08      1.12 o 
  -4   0  11       42.72       42.85      2.02 o 
  -3   0  11       22.21       21.98      1.12 o 
  -2   0  11       50.69       48.23      2.47 o 
  -1   0  11       36.10       36.79      1.79 o 
   0   0  11       18.75       20.31      0.79 o 
   1   0  11        5.92        3.36      4.04 o 
   2   0  11        2.32        6.06      4.04 o 
  -7   1  11       18.15       21.09      1.57 o 
  -6   1  11       26.38       25.80      1.57 o 
  -5   1  11       15.52       17.50      1.35 o 
  -4   1  11        1.95        1.79      1.12 o 
  -3   1  11       28.77       30.06      1.12 o 
  -2   1  11       14.48       15.70      1.12 o 
  -1   1  11       49.09       46.66      2.02 o 
   0   1  11        5.02        4.05      1.08 o 
   1   1  11       23.58       24.68      1.35 o 
  -6   2  11        5.93        6.06      1.35 o 
  -5   2  11        0.38       -2.02      4.49 o 
  -4   2  11       35.38       36.56      1.35 o 
  -3   2  11       28.68       30.51      1.35 o 
  -2   2  11        5.70        4.71      1.12 o 
  -1   2  11        3.76        1.79      3.81 o 
   0   2  11       35.07       36.48      2.24 o 
   1   2  11        7.52        7.18      1.35 o 
  -6   3  11        8.19       -0.67      5.38 o 
  -5   3  11        7.93        7.18      4.71 o 
  -4   3  11        4.62        0.90      4.49 o 
  -3   3  11       19.11       20.19      1.35 o 
  -2   3  11       80.63      101.39      3.59 o 
  -1   3  11       27.74       28.49      1.35 o 
   0   3  11       41.07       41.71      1.23 o 
  -5   4  11       20.89       21.31      1.57 o 
  -4   4  11        4.99        4.71      1.35 o 
  -3   4  11       56.71       61.91      2.24 o 
  -2   4  11        9.17       11.44      1.35 o 
  -1   4  11       13.99       17.27      1.35 o 
  -4  -7  12        2.16       -2.69      4.71 o 
  -3  -7  12        9.44        5.16      4.26 o 
  -2  -7  12        1.50        4.94      3.81 o 
  -1  -7  12        1.85       -3.81      3.81 o 
   0  -7  12        0.31        0.65      4.60 o 
  -5  -6  12       11.85       12.79      1.35 o 
  -4  -6  12        3.78        0.22      4.04 o 
  -3  -6  12        0.23        1.79      3.59 o 
  -2  -6  12       10.80        4.94      3.81 o 
  -1  -6  12       30.76       28.94      1.35 o 
   0  -6  12        1.13       -2.71      3.70 o 
   1  -6  12        2.26        3.81      4.49 o 
  -5  -5  12       10.66        9.87      1.35 o 
  -4  -5  12        2.22        6.95      4.04 o 
  -3  -5  12        0.60       -2.24      3.59 o 
  -2  -5  12        6.15        6.51      1.12 o 
  -1  -5  12        3.01        2.02      3.81 o 
   0  -5  12        1.72        1.44      5.05 o 
   1  -5  12       43.20       41.72      1.79 o 
  -6  -4  12        2.89        2.69      4.26 o 
  -5  -4  12        5.97        5.38      1.12 o 
  -4  -4  12      142.03      140.42      5.38 o 
  -3  -4  12        2.72        1.79      1.12 o 
  -2  -4  12        5.69        5.83      3.81 o 
  -1  -4  12       11.46       12.34      1.12 o 
   0  -4  12        9.42        9.10      1.46 o 
   1  -4  12       26.61       26.92      1.35 o 
  -6  -3  12       13.12       14.13      1.35 o 
  -5  -3  12        7.44        1.12      4.26 o 
  -4  -3  12       10.90        7.40      4.04 o 
  -3  -3  12       10.31        8.97      1.12 o 
  -2  -3  12        0.53        1.79      3.59 o 
  -1  -3  12       19.61       17.50      1.12 o 
   0  -3  12        1.18       -1.13      3.48 o 
   1  -3  12       22.58       23.55      1.35 o 
  -6  -2  12        7.46       11.22      1.35 o 
  -5  -2  12        1.59        0.45      4.04 o 
  -4  -2  12        1.22        3.59      4.04 o 
  -3  -2  12        4.67        5.83      3.81 o 
  -2  -2  12        1.44       -1.35      3.59 o 
  -1  -2  12        0.62        0.22      3.59 o 
   0  -2  12       10.89       11.48      2.80 o 
   1  -2  12       17.17       19.29      1.35 o 
  -6  -1  12        6.74        6.73      1.35 o 
  -5  -1  12       10.17        7.40      1.35 o 
  -4  -1  12       18.78       20.19      1.12 o 
  -3  -1  12        8.24        5.83      3.81 o 
  -2  -1  12       39.51       37.91      1.35 o 
  -1  -1  12        2.92        3.81      3.59 o 
   0  -1  12       22.56       24.11      0.95 o 
   1  -1  12       14.65       16.38      1.35 o 
  -6   0  12        0.17       -0.45      4.49 o 
  -5   0  12        2.35       -2.92      4.26 o 
  -4   0  12       10.76        6.51      4.26 o 
  -3   0  12        1.62        0.22      3.81 o 
  -2   0  12        8.33        8.75      1.12 o 
  -1   0  12       48.82       50.70      2.02 o 
   0   0  12       13.21       14.11      4.60 o 
  -6   1  12       31.08       30.96      1.57 o 
  -5   1  12        0.11       -0.90      4.26 o 
  -4   1  12        5.07        1.57      4.04 o 
  -3   1  12        4.77        6.06      3.81 o 
  -2   1  12        0.84        1.35      3.81 o 
  -1   1  12        0.48        4.94      3.59 o 
   0   1  12       12.32       13.12      0.95 o 
  -5   2  12        1.36        2.47      1.35 o 
  -4   2  12        5.49        5.16      4.94 o 
  -3   2  12       34.33       36.56      1.79 o 
  -2   2  12        0.57       -4.26      4.26 o 
  -1   2  12       48.44       50.70      2.02 o 
  -4   3  12        0.54       -2.02      4.26 o 
  -3   3  12        5.91        2.24      4.94 o 
  -2   3  12       48.39       49.35      1.79 o 
  -3  -6  13        0.30       -1.79      4.26 o 
  -2  -6  13       23.55       21.31      1.35 o 
  -4  -5  13       26.64       28.26      1.35 o 
  -3  -5  13       17.96       19.07      1.35 o 
  -2  -5  13        2.29        3.14      4.04 o 
  -1  -5  13        1.66       -4.26      4.26 o 
  -5  -4  13       13.73       13.68      1.35 o 
  -4  -4  13        9.08        7.63      1.35 o 
  -3  -4  13        2.37       -0.45      4.04 o 
  -2  -4  13        9.50        6.95      4.49 o 
  -1  -4  13       17.61       15.93      1.35 o 
  -5  -3  13        0.45        3.81      4.49 o 
  -4  -3  13       12.55       13.68      1.35 o 
  -3  -3  13        0.76        1.12      4.04 o 
  -2  -3  13        1.52        1.12      4.04 o 
  -1  -3  13        0.63       -0.22      3.81 o 
   0  -3  13        8.93       10.06      0.86 o 
  -5  -2  13       11.50       10.32      1.35 o 
  -4  -2  13        0.28        2.02      4.49 o 
  -3  -2  13        6.00        2.92      4.26 o 
  -2  -2  13        0.08       -3.81      3.81 o 
  -1  -2  13       12.70       14.81      1.12 o 
  -5  -1  13       17.34       16.82      1.35 o 
  -4  -1  13       34.13       39.48      1.57 o 
  -3  -1  13        5.50        7.63      1.12 o 
  -2  -1  13        3.84        2.69      4.26 o 
  -1  -1  13        5.52        5.38      4.04 o 
  -5   0  13        1.81        3.81      4.49 o 
  -4   0  13        0.41        1.12      4.26 o 
  -3   0  13        0.90        2.02      3.81 o 
  -2   0  13       15.19       16.15      1.35 o 
  -1   0  13       11.12       15.03      1.35 o 
  -4   1  13        9.62        6.51      4.71 o 
  -3   1  13        0.59        1.35      4.26 o 
                                                 
